# Supplementary material for: 2-Methyl-3-(10H-pheno­thia­zin-10-yl)buta-1,3-diene-1,1,4,4-tetra­carbo­nitrile
Source: Acta Crystallogr Sect E Struct Rep Online. 2013 Apr 5;69(Pt 5):o665. doi: 10.1107/S1600536813008799 (PMC3647861; doi:10.1107/S1600536813008799)
Supplement: Supplementary file 1 [file e-69-0o665-sup1.cif]

##############################################################################
#                                                                            #
# This CIF contains the data in a paper accepted for publication in          #
# Acta Crystallographica Section E. It conforms to the requirements of       #
# Notes for Authors for Acta Crystallographica Section E, and has been       #
# peer reviewed under the auspices of the IUCr Commission on Journals.       #
#                                                                            #
# Full details of the Crystallographic Information File format               #
# are given in the paper "The Crystallographic Information File (CIF):       #
# a New Standard Archive File for Crystallography" by S. R. Hall, F. H.      #
# Allen and I. D. Brown [Acta Cryst. (1991), A47, 655-685].                  #
#                                                                            #
# The current version of the core CIF dictionary is obtainable from          #
# ftp://ftp.iucr.org/pub/cif_core.dic.                                       #
#                                                                            #
# Software is freely available for graphical display of the structure(s)     #
# in this CIF. For information consult the CIF software page                 #
# http://www.iucr.org/resources/cif/software.                                #
#                                                                            #
# This file may be used for bona fide research purposes within the           #
# scientific community so long as proper attribution is given to the journal # 
# article from which it was obtained.                                        #
#                                                                            #
##############################################################################
data_global
_audit_creation_method     'by CrystalStructure 4.0'
_journal_date_recd_electronic     2013-03-19
_journal_date_accepted     2013-04-01
_journal_name_full     'Acta Crystallographica, Section E'
_journal_year     2013
_journal_volume     69
_journal_issue      5
_journal_page_first     o665
_journal_page_last     o665
_journal_paper_category     QO
_journal_paper_doi     10.1107/S1600536813008799
_journal_coeditor_code     SJ5308
_publ_contact_author_name     'Okuno Tsunehisa'
_publ_contact_author_address
;
Department of Material Science and Chemistry
Wakayama University
Sakaedani
Wakayama 640-8510
Japan
;
_publ_contact_author_email     'okuno@center.wakayama-u.ac.jp'
_publ_contact_author_fax     '+81-73-457-8272'
_publ_contact_author_phone     '+81-73-457-8264'
_publ_section_title
;\
2-Methyl-3-(10<i>H</i>-phenothiazin-10-yl)buta-1,3-diene-1,1,4,4-\
tetracarbonitrile
;
loop_
    _publ_author_name
    _publ_author_address
    'Okuno, Tsunehisa'
;
Department of Material Science and Chemistry
Wakayama University
Sakaedani
Wakayama 640-8510
Japan
;
    'Iwahashi, Hirokazu'
;
Department of Material Science and Chemistry
Wakayama University
Sakaedani
Wakayama 640-8510
Japan
;
_iucr_refine_instructions_details
;
TITL PTZC2Me_TCNE
CELL  0.71075 10.21700 7.84800 11.36900 90.000 97.316 90.000
ZERR  2 0.00300 0.00300 0.00300 0.000 0.004 0.000
LATT -1
SYMM    -X, .50+Y,    -Z
SFAC C H N S
UNIT 42 22 10 2
SHEL 99999.000000 0.769629
L.S. 10
FMAP 2
PLAN -10
WPDB -2
HTAB
BOND $H
CONF
LIST 4
TEMP -180.0
ACTA
SIZE 0.100 0.100 0.050
WGHT    0.045000    0.132700
FVAR       4.15994
S1    4    0.468754    0.281500    0.242646    11.00000    0.02621    0.01727 =
         0.02094    0.00042    0.00752   -0.00254
N1    3    0.275214    0.007195    0.248182    11.00000    0.01474    0.01922 =
         0.01537   -0.00341    0.00135   -0.00001
N2    3    0.257425   -0.078436   -0.097003    11.00000    0.02522    0.02935 =
         0.02077   -0.00021    0.00404    0.00229
N3    3   -0.126176    0.050569   -0.021548    11.00000    0.02141    0.04435 =
         0.02398   -0.00056    0.00165    0.00233
N4    3   -0.037636   -0.312072    0.263710    11.00000    0.04115    0.02244 =
         0.06317   -0.00791    0.02818   -0.00582
N5    3   -0.203843    0.136089    0.426946    11.00000    0.03551    0.03192 =
         0.04696   -0.01284    0.02039   -0.00145
C1    1    0.309478    0.084242    0.363263    11.00000    0.01796    0.01837 =
         0.01509   -0.00078    0.00082    0.00221
C2    1    0.260619    0.021923    0.463677    11.00000    0.01750    0.01916 =
         0.02145    0.00278    0.00403    0.00151
AFIX  43
H2    2    0.207761   -0.078021    0.459281    11.00000   -1.20000
AFIX   0
C3    1    0.290335    0.108094    0.570344    11.00000    0.02170    0.03381 =
         0.01683    0.00353    0.00471    0.00779
AFIX  43
H3    2    0.257749    0.067414    0.639759    11.00000   -1.20000
AFIX   0
C4    1    0.367802    0.253892    0.575337    11.00000    0.02316    0.03386 =
         0.01803   -0.00692   -0.00026    0.00674
AFIX  43
H4    2    0.383667    0.316204    0.647382    11.00000   -1.20000
AFIX   0
C5    1    0.422550    0.310008    0.476173    11.00000    0.02029    0.02460 =
         0.02515   -0.00744    0.00092   -0.00106
AFIX  43
H5    2    0.478293    0.407318    0.481418    11.00000   -1.20000
AFIX   0
C6    1    0.395189    0.222881    0.369527    11.00000    0.01804    0.01939 =
         0.01715    0.00087    0.00302    0.00182
C7    1    0.487041    0.073221    0.186231    11.00000    0.01869    0.01737 =
         0.01357    0.00115    0.00018    0.00180
C8    1    0.599579    0.026535    0.136385    11.00000    0.01754    0.02660 =
         0.01543    0.00375    0.00183    0.00040
AFIX  43
H8    2    0.666836    0.107737    0.128383    11.00000   -1.20000
AFIX   0
C9    1    0.612050   -0.140277    0.098581    11.00000    0.01828    0.02943 =
         0.01520    0.00177    0.00341    0.00638
AFIX  43
H9    2    0.687543   -0.171878    0.062741    11.00000   -1.20000
AFIX   0
C10   1    0.516154   -0.261967    0.112175    11.00000    0.02213    0.02242 =
         0.01721   -0.00385   -0.00197    0.00483
AFIX  43
H10   2    0.528095   -0.376461    0.088592    11.00000   -1.20000
AFIX   0
C11   1    0.402353   -0.215701    0.160504    11.00000    0.01774    0.02100 =
         0.01753   -0.00193   -0.00086    0.00004
AFIX  43
H11   2    0.336073   -0.297586    0.170151    11.00000   -1.20000
AFIX   0
C12   1    0.388195   -0.047252    0.194174    11.00000    0.01555    0.02102 =
         0.01260   -0.00111    0.00023    0.00301
C13   1    0.155116    0.034931    0.186192    11.00000    0.01798    0.01089 =
         0.01994   -0.00009    0.00330   -0.00164
C14   1    0.055342    0.113270    0.256594    11.00000    0.01876    0.01725 =
         0.01727   -0.00156   -0.00015    0.00155
C15   1    0.059822    0.301906    0.274920    11.00000    0.02430    0.01727 =
         0.02441   -0.00027    0.00566    0.00098
AFIX  33
H15A  2    0.072842    0.326842    0.360072    11.00000   -1.20000
H15B  2   -0.023451    0.352485    0.238898    11.00000   -1.20000
H15C  2    0.133012    0.350054    0.237802    11.00000   -1.20000
AFIX   0
C16   1    0.117218    0.006490    0.067270    11.00000    0.01594    0.01548 =
         0.01952    0.00018    0.00326   -0.00169
C17   1    0.199957   -0.042389   -0.019641    11.00000    0.01840    0.01932 =
         0.01864    0.00072    0.00030   -0.00002
C18   1   -0.017900    0.032662    0.019508    11.00000    0.02296    0.02379 =
         0.01588   -0.00158    0.00367    0.00265
C19   1   -0.035081    0.012385    0.297680    11.00000    0.01967    0.01788 =
         0.02338   -0.00503    0.00449    0.00097
C20   1   -0.037384   -0.168093    0.279041    11.00000    0.02079    0.02465 =
         0.03307   -0.00493    0.01388   -0.00420
C21   1   -0.130762    0.081358    0.368161    11.00000    0.02337    0.02306 =
         0.03288   -0.00658    0.00899   -0.00475
HKLF 4
REM  PTZC2Me_TCNE
REM R1 =  0.0317 for   3494 Fo > 4sig(Fo)  and  0.0348 for all   3753 data
REM    244 parameters refined using      1 restraints
END
WGHT      0.0450      0.1328
REM Highest difference peak  0.209,  deepest hole -0.247,  1-sigma level  0.042
Q1    1  -0.0127  0.3429  0.3046  11.00000  0.05    0.21
Q2    1   0.2822  0.0559  0.3058  11.00000  0.05    0.20
Q3    1   0.4610  0.2966  0.6738  11.00000  0.05    0.19
Q4    1   0.5960  0.2912  0.2778  11.00000  0.05    0.18
Q5    1   0.1414  0.3462  0.3332  11.00000  0.05    0.17
Q6    1   0.4169  0.2741  0.3023  11.00000  0.05    0.16
Q7    1   0.3304 -0.0273  0.2225  11.00000  0.05    0.16
Q8    1   0.4330  0.0281  0.1690  11.00000  0.05    0.16
Q9    1   0.2155  0.0077  0.2248  11.00000  0.05    0.16
Q10   1   0.1009  0.0623  0.2190  11.00000  0.05    0.15
;
data_I
_chemical_name_systematic
;\
2-Methyl-3-(10<i>H</i>-phenothiazin-10-yl)buta-1,3-diene-1,1,4,4-\
tetracarbonitrile
;
_chemical_formula_moiety     'C21 H11 N5 S'
_chemical_formula_sum     'C21 H11 N5 S'
_chemical_formula_iupac     'C21 H11 N5 S'
_chemical_formula_weight     365.41
_chemical_melting_point     ?
_symmetry_cell_setting     monoclinic
_symmetry_space_group_name_H-M     'P 21'
_symmetry_space_group_name_Hall     'P 2yb'
loop_
    _symmetry_equiv_pos_site_id
    _symmetry_equiv_pos_as_xyz
    1 '+X,+Y,+Z'
    2 '-X,1/2+Y,-Z'
_cell_length_a     10.217(3)
_cell_length_b     7.848(3)
_cell_length_c     11.369(3)
_cell_angle_alpha     90.0000
_cell_angle_beta     97.316(4)
_cell_angle_gamma     90.0000
_cell_volume     904.2(5)
_cell_formula_units_Z     2
_cell_measurement_reflns_used     3683
_cell_measurement_theta_min     1.81
_cell_measurement_theta_max     30.74
_cell_measurement_temperature     93
_exptl_crystal_description     block
_exptl_crystal_colour     'pale blue'
_exptl_crystal_size_max     0.100
_exptl_crystal_size_mid     0.100
_exptl_crystal_size_min     0.050
_exptl_crystal_density_diffrn     1.342
_exptl_crystal_density_meas     ?
_exptl_crystal_density_method     'not measured'
_exptl_crystal_F_000     376.00
_exptl_absorpt_coefficient_mu     0.194
_exptl_absorpt_correction_type     none
_diffrn_ambient_temperature     93
_diffrn_radiation_type     'Mo K\a'
_diffrn_radiation_wavelength     0.71075
_diffrn_measurement_device_type     'Rigaku Saturn724+'
_diffrn_measurement_method     \w
_diffrn_detector_area_resol_mean     28.445
_diffrn_reflns_number     7524
_diffrn_reflns_av_R_equivalents     0.0222
_diffrn_reflns_theta_max     27.50
_diffrn_reflns_theta_full     27.50
_diffrn_measured_fraction_theta_max     0.997
_diffrn_measured_fraction_theta_full     0.997
_diffrn_reflns_limit_h_min     -12
_diffrn_reflns_limit_h_max     13
_diffrn_reflns_limit_k_min     -9
_diffrn_reflns_limit_k_max     10
_diffrn_reflns_limit_l_min     -14
_diffrn_reflns_limit_l_max     14
_diffrn_standards_number     0
_diffrn_standards_interval_count     ?
_diffrn_standards_decay_%     ?
_refine_special_details
;
Refinement was performed using all reflections. The weighted <i>R</i>-factor
(<i>wR</i>) and goodness of fit (<i>S</i>) are based on <i>F</i>^2^.
<i>R</i>-factor (gt) are based on <i>F</i>. The threshold expression of
<i>F</i>^2^ > 2.0 \s(<i>F</i>^2^) is used only for calculating <i>R</i>-factor
(gt).
;
_reflns_number_total     3753
_reflns_number_gt     3494
_reflns_threshold_expression     F^2^>2\s(F^2^)
_refine_ls_structure_factor_coef     Fsqd
_refine_ls_R_factor_gt     0.0317
_refine_ls_wR_factor_ref     0.0778
_refine_ls_goodness_of_fit_ref     1.044
_refine_ls_number_reflns     3753
_refine_ls_number_parameters     244
_refine_ls_number_restraints     1
_refine_ls_hydrogen_treatment     constr
_refine_ls_weighting_scheme     calc
_refine_ls_weighting_details
            'w = 1/[\s^2^(Fo^2^)+(0.0450P)^2^+0.1327P] where P=(Fo^2^+2Fc^2^)/3'
_atom_sites_solution_hydrogens     geom
_atom_sites_solution_primary     direct
_atom_sites_solution_secondary     difmap
_refine_ls_shift/su_max     0.000
_refine_diff_density_max     0.210
_refine_diff_density_min     -0.250
_refine_ls_extinction_method     none
_refine_ls_extinction_coef     ?
_refine_ls_abs_structure_details     'Flack (1983), 1526 Friedel pairs'
_refine_ls_abs_structure_Flack     0.01(6)
loop_
    _atom_type_symbol
    _atom_type_description
    _atom_type_scat_dispersion_real
    _atom_type_scat_dispersion_imag
    _atom_type_scat_source
    'C' 'C' 0.0033 0.0016
;
International Tables for Crystallography
(1992, Vol. C, Tables 4.2.6.8 and 6.1.1.4)
;
    'H' 'H' 0.0000 0.0000
;
International Tables for Crystallography
(1992, Vol. C, Table 6.1.1.4)
;
    'N' 'N' 0.0061 0.0033
;
International Tables for Crystallography
(1992, Vol. C, Tables 4.2.6.8 and 6.1.1.4)
;
    'S' 'S' 0.1246 0.1234
;
International Tables for Crystallography
(1992, Vol. C, Tables 4.2.6.8 and 6.1.1.4)
;
_computing_data_collection     'CrystalClear (Rigaku, 2008)'
_computing_cell_refinement     'CrystalClear (Rigaku, 2008)'
_computing_data_reduction     'CrystalClear (Rigaku, 2008)'
_computing_structure_solution     'SIR92 (Altomare <i>et al.</i>, 1994)'
_computing_structure_refinement     'SHELXL97 (Sheldrick, 2008)'
_computing_molecular_graphics     'Ortep-3 for Windows (Farrugia, 2012)'
_computing_publication_material     'CrystalStructure (Rigaku, 2010)'
loop_
    _atom_site_type_symbol
    _atom_site_label
    _atom_site_fract_x
    _atom_site_fract_y
    _atom_site_fract_z
    _atom_site_U_iso_or_equiv
    _atom_site_adp_type
    _atom_site_calc_flag
    _atom_site_refinement_flags
    _atom_site_occupancy
    _atom_site_symmetry_multiplicity
    _atom_site_disorder_assembly
    _atom_site_disorder_group
    S S1 0.46875(4) 0.28150(5) 0.24265(4) 0.02108(10) Uani d . 1.0 2 . .
    N N1 0.27521(13) 0.00720(18) 0.24818(12) 0.0165(3) Uani d . 1.0 2 . .
    N N2 0.25743(15) -0.0784(3) -0.09700(14) 0.0250(4) Uani d . 1.0 2 . .
    N N3 -0.12618(16) 0.0506(3) -0.02155(14) 0.0300(4) Uani d . 1.0 2 . .
    N N4 -0.03764(19) -0.3121(3) 0.2637(2) 0.0404(5) Uani d . 1.0 2 . .
    N N5 -0.20384(18) 0.1361(3) 0.42695(17) 0.0368(5) Uani d . 1.0 2 . .
    C C1 0.30948(16) 0.0842(3) 0.36326(14) 0.0173(4) Uani d . 1.0 2 . .
    C C2 0.26062(16) 0.0219(3) 0.46368(14) 0.0192(4) Uani d . 1.0 2 . .
    C C3 0.29033(17) 0.1081(3) 0.57034(15) 0.0239(4) Uani d . 1.0 2 . .
    C C4 0.36780(17) 0.2539(3) 0.57534(15) 0.0253(4) Uani d . 1.0 2 . .
    C C5 0.42255(17) 0.3100(3) 0.47617(16) 0.0235(4) Uani d . 1.0 2 . .
    C C6 0.39519(16) 0.2229(3) 0.36953(14) 0.0181(4) Uani d . 1.0 2 . .
    C C7 0.48704(16) 0.0732(3) 0.18623(13) 0.0167(4) Uani d . 1.0 2 . .
    C C8 0.59958(17) 0.0265(3) 0.13638(14) 0.0199(4) Uani d . 1.0 2 . .
    C C9 0.61205(17) -0.1403(3) 0.09858(15) 0.0209(4) Uani d . 1.0 2 . .
    C C10 0.51615(17) -0.2620(3) 0.11218(15) 0.0210(4) Uani d . 1.0 2 . .
    C C11 0.40235(15) -0.2157(3) 0.16050(13) 0.0190(3) Uani d . 1.0 2 . .
    C C12 0.38819(16) -0.0473(3) 0.19417(14) 0.0165(4) Uani d . 1.0 2 . .
    C C13 0.15512(16) 0.0349(2) 0.18619(14) 0.0162(4) Uani d . 1.0 2 . .
    C C14 0.05534(16) 0.1133(3) 0.25659(14) 0.0180(4) Uani d . 1.0 2 . .
    C C15 0.05982(17) 0.3019(3) 0.27492(15) 0.0218(4) Uani d . 1.0 2 . .
    C C16 0.11722(16) 0.0065(3) 0.06727(15) 0.0169(4) Uani d . 1.0 2 . .
    C C17 0.19996(17) -0.0424(3) -0.01964(15) 0.0190(4) Uani d . 1.0 2 . .
    C C18 -0.01790(17) 0.0327(3) 0.01951(14) 0.0208(4) Uani d . 1.0 2 . .
    C C19 -0.03508(17) 0.0124(3) 0.29768(15) 0.0202(4) Uani d . 1.0 2 . .
    C C20 -0.03738(18) -0.1681(3) 0.27904(18) 0.0253(4) Uani d . 1.0 2 . .
    C C21 -0.13076(18) 0.0814(3) 0.36816(17) 0.0260(4) Uani d . 1.0 2 . .
    H H2 0.2078 -0.0780 0.4593 0.0231 Uiso calc R 1.0 2 . .
    H H3 0.2577 0.0674 0.6398 0.0287 Uiso calc R 1.0 2 . .
    H H4 0.3837 0.3162 0.6474 0.0303 Uiso calc R 1.0 2 . .
    H H5 0.4783 0.4073 0.4814 0.0282 Uiso calc R 1.0 2 . .
    H H8 0.6668 0.1077 0.1284 0.0239 Uiso calc R 1.0 2 . .
    H H9 0.6875 -0.1719 0.0627 0.0250 Uiso calc R 1.0 2 . .
    H H10 0.5281 -0.3765 0.0886 0.0252 Uiso calc R 1.0 2 . .
    H H11 0.3361 -0.2976 0.1702 0.0228 Uiso calc R 1.0 2 . .
    H H15A 0.0728 0.3268 0.3601 0.0261 Uiso calc R 1.0 2 . .
    H H15B -0.0234 0.3525 0.2389 0.0261 Uiso calc R 1.0 2 . .
    H H15C 0.1330 0.3500 0.2378 0.0261 Uiso calc R 1.0 2 . .
loop_
    _atom_site_aniso_label
    _atom_site_aniso_U_11
    _atom_site_aniso_U_22
    _atom_site_aniso_U_33
    _atom_site_aniso_U_12
    _atom_site_aniso_U_13
    _atom_site_aniso_U_23
    S1 0.0262(2) 0.0173(2) 0.0209(2) -0.00254(18) 0.00752(15) 0.00042(16)
    N1 0.0147(7) 0.0192(8) 0.0154(7)  0.0000(6) 0.0014(5) -0.0034(6)
    N2 0.0252(8) 0.0294(9) 0.0208(8) 0.0023(7) 0.0040(6) -0.0002(7)
    N3 0.0214(8) 0.0444(11) 0.0240(8) 0.0023(8) 0.0017(7) -0.0006(7)
    N4 0.0411(11) 0.0224(10) 0.0632(14) -0.0058(8) 0.0282(10) -0.0079(9)
    N5 0.0355(10) 0.0319(11) 0.0470(11) -0.0014(8) 0.0204(9) -0.0128(8)
    C1 0.0180(8) 0.0184(9) 0.0151(8) 0.0022(7) 0.0008(6) -0.0008(7)
    C2 0.0175(8) 0.0192(9) 0.0215(8) 0.0015(7) 0.0040(7) 0.0028(7)
    C3 0.0217(9) 0.0338(11) 0.0168(8) 0.0078(8) 0.0047(7) 0.0035(7)
    C4 0.0232(9) 0.0339(12) 0.0180(8) 0.0067(8) -0.0003(7) -0.0069(8)
    C5 0.0203(8) 0.0246(11) 0.0251(9) -0.0011(8) 0.0009(7) -0.0074(7)
    C6 0.0180(8) 0.0194(8) 0.0171(8) 0.0018(7) 0.0030(7) 0.0009(6)
    C7 0.0187(8) 0.0174(8) 0.0136(7) 0.0018(7) 0.0002(6) 0.0012(6)
    C8 0.0175(8) 0.0266(9) 0.0154(8) 0.0004(8) 0.0018(6) 0.0037(7)
    C9 0.0183(8) 0.0294(10) 0.0152(8) 0.0064(8) 0.0034(6) 0.0018(7)
    C10 0.0221(9) 0.0224(10) 0.0172(8) 0.0048(7) -0.0020(7) -0.0039(6)
    C11 0.0177(8) 0.0210(8) 0.0175(7) 0.0000(8) -0.0009(6) -0.0019(7)
    C12 0.0156(8) 0.0210(8) 0.0126(7) 0.0030(7) 0.0002(6) -0.0011(6)
    C13 0.0180(8) 0.0109(8) 0.0199(8) -0.0016(7) 0.0033(6) -0.0001(6)
    C14 0.0188(9) 0.0173(9) 0.0173(8) 0.0015(7) -0.0001(6) -0.0016(6)
    C15 0.0243(9) 0.0173(10) 0.0244(8) 0.0010(8) 0.0057(7) -0.0003(7)
    C16 0.0159(8) 0.0155(8) 0.0195(8) -0.0017(7) 0.0033(6) 0.0002(7)
    C17 0.0184(8) 0.0193(9) 0.0186(8)  0.0000(7) 0.0003(7) 0.0007(6)
    C18 0.0230(10) 0.0238(9) 0.0159(8) 0.0027(8) 0.0037(7) -0.0016(7)
    C19 0.0197(8) 0.0179(9) 0.0234(8) 0.0010(7) 0.0045(7) -0.0050(7)
    C20 0.0208(9) 0.0246(10) 0.0331(10) -0.0042(7) 0.0139(8) -0.0049(8)
    C21 0.0234(10) 0.0231(10) 0.0329(10) -0.0047(8) 0.0090(8) -0.0066(8)
_geom_special_details
;
;
loop_
    _geom_bond_atom_site_label_1
    _geom_bond_atom_site_label_2
    _geom_bond_site_symmetry_1
    _geom_bond_site_symmetry_2
    _geom_bond_distance
    _geom_bond_publ_flag
    S1 C6 . . 1.7701(18) no
    S1 C7 . . 1.7745(19) no
    N1 C1 . . 1.443(2) no
    N1 C12 . . 1.440(3) no
    N1 C13 . . 1.352(2) no
    N2 C17 . . 1.153(3) no
    N3 C18 . . 1.153(3) no
    N4 C20 . . 1.143(3) no
    N5 C21 . . 1.147(3) no
    C1 C2 . . 1.392(3) no
    C1 C6 . . 1.393(3) no
    C2 C3 . . 1.388(3) no
    C3 C4 . . 1.388(3) no
    C4 C5 . . 1.392(3) no
    C5 C6 . . 1.389(3) no
    C7 C8 . . 1.394(3) no
    C7 C12 . . 1.395(3) no
    C8 C9 . . 1.389(3) no
    C9 C10 . . 1.391(3) no
    C10 C11 . . 1.396(3) no
    C11 C12 . . 1.389(3) no
    C13 C14 . . 1.505(3) no
    C13 C16 . . 1.376(3) no
    C14 C15 . . 1.495(3) no
    C14 C19 . . 1.345(3) no
    C16 C17 . . 1.432(3) no
    C16 C18 . . 1.432(3) no
    C19 C20 . . 1.432(3) no
    C19 C21 . . 1.446(3) no
    C2 H2 . . 0.950 no
    C3 H3 . . 0.950 no
    C4 H4 . . 0.950 no
    C5 H5 . . 0.950 no
    C8 H8 . . 0.950 no
    C9 H9 . . 0.950 no
    C10 H10 . . 0.950 no
    C11 H11 . . 0.950 no
    C15 H15A . . 0.980 no
    C15 H15B . . 0.980 no
    C15 H15C . . 0.980 no
loop_
    _geom_angle_atom_site_label_1
    _geom_angle_atom_site_label_2
    _geom_angle_atom_site_label_3
    _geom_angle_site_symmetry_1
    _geom_angle_site_symmetry_2
    _geom_angle_site_symmetry_3
    _geom_angle
    _geom_angle_publ_flag
    C6 S1 C7 . . . 97.49(9) no
    C1 N1 C12 . . . 113.32(13) no
    C1 N1 C13 . . . 120.28(14) no
    C12 N1 C13 . . . 123.30(14) no
    N1 C1 C2 . . . 121.70(15) no
    N1 C1 C6 . . . 116.87(15) no
    C2 C1 C6 . . . 121.43(15) no
    C1 C2 C3 . . . 118.95(17) no
    C2 C3 C4 . . . 119.83(17) no
    C3 C4 C5 . . . 120.88(17) no
    C4 C5 C6 . . . 119.61(17) no
    S1 C6 C1 . . . 119.39(13) no
    S1 C6 C5 . . . 121.62(14) no
    C1 C6 C5 . . . 118.99(16) no
    S1 C7 C8 . . . 121.29(14) no
    S1 C7 C12 . . . 119.38(13) no
    C8 C7 C12 . . . 119.32(16) no
    C7 C8 C9 . . . 119.11(17) no
    C8 C9 C10 . . . 121.28(17) no
    C9 C10 C11 . . . 119.94(18) no
    C10 C11 C12 . . . 118.51(17) no
    N1 C12 C7 . . . 116.93(15) no
    N1 C12 C11 . . . 121.16(15) no
    C7 C12 C11 . . . 121.71(16) no
    N1 C13 C14 . . . 114.81(14) no
    N1 C13 C16 . . . 127.51(16) no
    C14 C13 C16 . . . 117.63(14) no
    C13 C14 C15 . . . 117.89(15) no
    C13 C14 C19 . . . 119.08(16) no
    C15 C14 C19 . . . 123.01(17) no
    C13 C16 C17 . . . 127.17(15) no
    C13 C16 C18 . . . 119.09(16) no
    C17 C16 C18 . . . 113.70(15) no
    N2 C17 C16 . . . 174.02(18) no
    N3 C18 C16 . . . 178.0(2) no
    C14 C19 C20 . . . 122.01(18) no
    C14 C19 C21 . . . 120.99(18) no
    C20 C19 C21 . . . 116.93(17) no
    N4 C20 C19 . . . 179.1(3) no
    N5 C21 C19 . . . 178.0(2) no
    C1 C2 H2 . . . 120.520 no
    C3 C2 H2 . . . 120.526 no
    C2 C3 H3 . . . 120.088 no
    C4 C3 H3 . . . 120.079 no
    C3 C4 H4 . . . 119.564 no
    C5 C4 H4 . . . 119.554 no
    C4 C5 H5 . . . 120.189 no
    C6 C5 H5 . . . 120.199 no
    C7 C8 H8 . . . 120.448 no
    C9 C8 H8 . . . 120.446 no
    C8 C9 H9 . . . 119.360 no
    C10 C9 H9 . . . 119.363 no
    C9 C10 H10 . . . 120.029 no
    C11 C10 H10 . . . 120.035 no
    C10 C11 H11 . . . 120.744 no
    C12 C11 H11 . . . 120.746 no
    C14 C15 H15A . . . 109.470 no
    C14 C15 H15B . . . 109.468 no
    C14 C15 H15C . . . 109.466 no
    H15A C15 H15B . . . 109.474 no
    H15A C15 H15C . . . 109.475 no
    H15B C15 H15C . . . 109.474 no
loop_
    _geom_hbond_atom_site_label_D
    _geom_hbond_atom_site_label_H
    _geom_hbond_atom_site_label_A
    _geom_hbond_site_symmetry_A
    _geom_hbond_distance_DH
    _geom_hbond_distance_HA
    _geom_hbond_distance_DA
    _geom_hbond_angle_DHA
    C15 H15B N4 1_565 0.98 2.654 3.186(3) 114
    C2 H2 N5 2_546 0.95 2.593 3.352(3) 137
    C10 H10 N2 2_645 0.95 2.696 3.413(3) 133
    C8 H8 N2 2_655 0.95 2.620 3.480(3) 151
