# Supplementary material for: 2-Methyl-3-(10H-pheno­thia­zin-10-yl)buta-1,3-diene-1,1,4,4-tetra­carbo­nitrile
Source: Acta Crystallogr Sect E Struct Rep Online. 2013 Apr 5;69(Pt 5):o665. doi: 10.1107/S1600536813008799 (PMC3647861; doi:10.1107/S1600536813008799)
Supplement: Supplementary file 2 [file e-69-0o665-Isup2.hkl]

# 
# h,k,l, Fc-squared, Fo-squared, sigma(Fo-squared) and status flag 
# 
data_I
_shelx_title ' PTZC2Me_TCNE' 
_shelx_refln_list_code          4 
_shelx_F_calc_maximum       72.60 
_exptl_crystal_F_000       376.00 
_reflns_d_resolution_high  0.7697 
 
loop_ 
 _symmetry_equiv_pos_as_xyz 
 'x, y, z' 
 '-x, y+1/2, -z' 
 
_cell_length_a    10.2170 
_cell_length_b     7.8480 
_cell_length_c    11.3690 
_cell_angle_alpha  90.000 
_cell_angle_beta   97.316 
_cell_angle_gamma  90.000 
 
_shelx_F_squared_multiplier     1.000 
 
loop_ 
 _refln_index_h 
 _refln_index_k 
 _refln_index_l 
 _refln_F_squared_calc 
 _refln_F_squared_meas 
 _refln_F_squared_sigma 
 _refln_observed_status 
   1  -8   0       17.80       19.53      3.45 o 
   2  -8   0       67.46       71.54      2.81 o 
   1  -7   0       10.62        8.79      1.42 o 
   0  -6   0       81.59       82.28      2.10 o 
   1  -6   0      731.83      728.08      8.16 o 
   2  -6   0       23.65       20.91      0.68 o 
   1  -5   0       16.54       13.73      0.80 o 
   2  -5   0      140.48      144.91      3.95 o 
   5  -5   0      470.35      463.10     10.57 o 
   6  -5   0      269.57      266.82      7.61 o 
   7  -5   0      559.45      555.74     12.45 o 
   0  -4   0     3573.70     3876.19     63.91 o 
   1  -4   0      364.89      374.72      5.55 o 
   2  -4   0     1029.90     1074.36     13.76 o 
   3  -4   0      139.96      128.07      3.04 o 
   4  -4   0        3.72        2.62      0.86 o 
   5  -4   0      251.46      251.46      6.56 o 
   6  -4   0       14.17       11.87      1.06 o 
   7  -4   0      170.40      183.16      5.12 o 
   8  -4   0      172.21      156.24      5.30 o 
   9  -4   0       14.64        9.80      3.40 o 
  10  -4   0       11.67        9.20      3.08 o 
   1  -3   0     1780.50     1857.20     12.97 o 
   2  -3   0        3.26        2.12      0.58 o 
   3  -3   0      657.59      680.06      6.12 o 
   4  -3   0      823.36      845.09     13.81 o 
   5  -3   0      115.25      105.79      2.93 o 
   6  -3   0      157.99      160.62      4.86 o 
   7  -3   0        1.45        1.92      1.39 o 
   8  -3   0      185.53      193.51      6.42 o 
   9  -3   0      233.91      227.52      7.99 o 
  10  -3   0      124.67      124.75      5.71 o 
  11  -3   0       89.78      102.52      4.34 o 
  12  -3   0        2.08        1.46      1.70 o 
   0  -2   0      870.90      893.55     10.05 o 
   1  -2   0     4030.84     4173.71     68.92 o 
   2  -2   0     3883.07     3796.60     34.61 o 
   3  -2   0       13.16       12.72      0.80 o 
   4  -2   0       11.21       15.60      1.29 o 
   5  -2   0      355.23      413.81      6.90 o 
   6  -2   0      228.34      239.08      5.35 o 
   7  -2   0      462.62      468.92     10.29 o 
   8  -2   0      141.78      127.27      5.81 o 
   9  -2   0        1.17        1.18      1.56 o 
  10  -2   0       23.82       19.28      7.14 o 
  11  -2   0       36.60       39.78      5.73 o 
  12  -2   0        3.61        5.49      2.22 o 
   1  -1   0     2840.55     2768.09     42.74 o 
   2  -1   0     1135.90     1173.02     12.62 o 
   3  -1   0     5251.73     5512.59     90.69 o 
   4  -1   0      263.47      258.88      3.14 o 
   5  -1   0     1102.18     1083.36     13.12 o 
   6  -1   0      237.12      252.30      6.89 o 
   7  -1   0      610.22      614.68     19.47 o 
   8  -1   0       26.60       24.40      3.37 o 
   9  -1   0      201.91      209.14      7.78 o 
  10  -1   0      405.13      403.29      8.05 o 
  11  -1   0       69.35       79.54      5.03 o 
  12  -1   0       89.89      100.45      4.55 o 
  13  -1   0        1.97        1.29      2.52 o 
   1   0   0      471.61      439.96      8.91 o 
   2   0   0     2000.28     1893.62     24.12 o 
   3   0   0       14.50       15.75      0.64 o 
   4   0   0      215.98      198.69      1.88 o 
   5   0   0        7.08        7.22      0.91 o 
   6   0   0       38.14       48.96      1.49 o 
   7   0   0       38.86       47.92      1.84 o 
   8   0   0      222.14      206.78     12.95 o 
   9   0   0      524.14      525.62     16.40 o 
  10   0   0       18.54       20.91      8.84 o 
  11   0   0       87.97       83.62      8.85 o 
  12   0   0      226.98      241.44      7.05 o 
  13   0   0        5.56        3.92      3.76 o 
   2   1   0     1130.52     1171.75      9.24 o 
   3   1   0     5270.51     5473.80     90.01 o 
   4   1   0      272.21      266.67      2.67 o 
   5   1   0     1091.82     1106.20      8.39 o 
   6   1   0      226.53      251.51      5.15 o 
   7   1   0      611.53      619.42     11.39 o 
   8   1   0       28.38       27.92      2.36 o 
   9   1   0      202.67      183.67      4.35 o 
  10   1   0      396.87      388.05     18.10 o 
  11   1   0       70.21       71.60      5.50 o 
  12   1   0       89.43       88.07      4.31 o 
  13   1   0        2.02        0.77      1.46 o 
   0   2   0      860.44      896.31     10.64 o 
   1   2   0     4034.16     4313.67     71.09 o 
   2   2   0     3874.97     3904.11     46.95 o 
   3   2   0       10.68       11.11      0.84 o 
   4   2   0        9.26       13.15      1.79 o 
   5   2   0      349.28      414.11      4.42 o 
   6   2   0      223.87      231.89      3.49 o 
   7   2   0      462.61      475.88      6.23 o 
   8   2   0      141.70      127.64      3.23 o 
   9   2   0        1.05        0.61      0.69 o 
  10   2   0       24.13       19.82      9.29 o 
  11   2   0       37.95       36.61      5.08 o 
  12   2   0        3.05        2.51      3.15 o 
   1   3   0     1784.08     1845.75     16.95 o 
   2   3   0        3.69        2.43      0.57 o 
   3   3   0      648.19      692.54      6.52 o 
   4   3   0      823.59      844.50      9.65 o 
   5   3   0      115.24      104.07      1.99 o 
   6   3   0      166.41      174.73      2.51 o 
   7   3   0        0.76        0.46      0.29 o 
   8   3   0      186.38      189.63      4.79 o 
   9   3   0      230.68      239.22      3.80 o 
  10   3   0      128.50      132.29      7.64 o 
  11   3   0       87.73       91.29      5.52 o 
  12   3   0        1.72        3.48      2.53 o 
   0   4   0     3582.53     3998.62     76.62 o 
   1   4   0      357.17      355.57     13.66 o 
   2   4   0     1034.06     1086.16     14.51 o 
   3   4   0      139.52      129.13      2.17 o 
   4   4   0        2.77        2.10      0.44 o 
   5   4   0      256.67      257.45      4.33 o 
   6   4   0       15.06       11.23      1.69 o 
   7   4   0      169.57      175.15      4.42 o 
   8   4   0      172.40      158.27      3.13 o 
   9   4   0       14.94       12.24      2.43 o 
  10   4   0       12.07       12.83      4.59 o 
  11   4   0       51.40       34.51     16.73 o 
  12   4   0        6.27        6.54      3.10 o 
   1   5   0       16.89       16.28      1.25 o 
   2   5   0      140.71      146.01      2.92 o 
   3   5   0      229.13      228.53      4.12 o 
   4   5   0      101.56       91.95      2.84 o 
   5   5   0      476.84      481.76      6.65 o 
   6   5   0      261.93      270.76      5.77 o 
   7   5   0      561.70      567.97     11.25 o 
   8   5   0      259.55      238.73      5.23 o 
   9   5   0       39.79       38.94      6.36 o 
  10   5   0      141.56      137.12      3.68 o 
  11   5   0        7.21        6.85      3.62 o 
   0   6   0       82.08       83.00      6.51 o 
   1   6   0      720.83      732.07      9.64 o 
   2   6   0       25.19       25.40      2.87 o 
   3   6   0      211.52      217.83      5.68 o 
   4   6   0       66.15       61.75      3.00 o 
   5   6   0      153.51      160.57      3.10 o 
   6   6   0       80.40       81.10      2.71 o 
   7   6   0      133.62      150.19      2.94 o 
   8   6   0      221.03      214.92      7.71 o 
   9   6   0        4.62        2.57      1.00 o 
  10   6   0        7.92        9.04      3.08 o 
   1   7   0       10.28        8.30      2.44 o 
   2   7   0      171.06      170.32      3.37 o 
   3   7   0       32.11       32.19      4.27 o 
   4   7   0        4.01        4.46      1.01 o 
   5   7   0       24.59       23.56      2.09 o 
   6   7   0      468.70      487.03     15.12 o 
   7   7   0       22.27       23.91      2.36 o 
   8   7   0      120.30      132.86      4.72 o 
   9   7   0       62.69       56.61      6.51 o 
   0   8   0      126.04      140.88      4.89 o 
   1   8   0       16.83       20.31      4.93 o 
   2   8   0       70.06       67.46     15.29 o 
   3   8   0       69.89       68.99      4.46 o 
   4   8   0       61.44       59.46      3.97 o 
   5   8   0        4.95        3.35      1.44 o 
   6   8   0        0.99        1.20      0.96 o 
   7   8   0       25.06       27.74      3.35 o 
   8   8   0       18.88        9.79      4.61 o 
   1   9   0       11.77        9.90      2.53 o 
   2   9   0        7.10        3.30      1.96 o 
   3   9   0       29.55       26.21      4.31 o 
   4   9   0       87.05       92.32      4.12 o 
   5   9   0       71.08       73.32      2.66 o 
   6   9   0       39.54       35.43      2.40 o 
   0  10   0       44.98       40.44      3.61 o 
   1  10   0      109.47      126.63      3.80 o 
   2  10   0       47.70       41.93      4.08 o 
  -5  -9   1       73.49       76.42      4.12 o 
  -3  -8   1      106.50       97.65      5.57 o 
  -2  -8   1      165.78      163.62      4.03 o 
  -1  -8   1       32.37       24.65      6.19 o 
  -2  -7   1       18.04       13.42      4.63 o 
  -1  -7   1        4.81        2.49      0.96 o 
   0  -7   1      310.75      280.73     10.52 o 
   1  -7   1       25.64       25.88      1.48 o 
  -1  -6   1       27.43       24.15      0.89 o 
   0  -6   1       79.84       70.69      1.52 o 
   1  -6   1       26.82       20.72      1.42 o 
   2  -6   1       58.57       53.28      3.65 o 
   3  -6   1      732.43      737.24     11.79 o 
   4  -6   1      186.59      187.88      5.25 o 
  -6  -5   1      326.15      317.36      8.68 o 
  -1  -5   1      271.85      286.54      3.92 o 
   0  -5   1      512.33      510.67      7.92 o 
   1  -5   1      540.91      544.31      8.35 o 
   2  -5   1      794.64      780.37     14.43 o 
   3  -5   1      415.00      424.13      7.64 o 
   4  -5   1      191.27      176.27      3.86 o 
   5  -5   1      105.77      102.58      2.90 o 
   6  -5   1      209.35      210.20      6.30 o 
   7  -5   1      402.23      427.03      9.93 o 
  -9  -4   1      149.36      165.79      4.05 o 
  -8  -4   1       28.61       26.21      2.08 o 
  -7  -4   1      242.32      219.39      6.44 o 
  -6  -4   1       81.50       77.22      3.24 o 
  -5  -4   1      416.23      391.06      9.82 o 
  -1  -4   1     1120.59     1164.17     14.85 o 
   0  -4   1      304.78      311.88      5.38 o 
   1  -4   1      118.09      114.91      1.91 o 
   2  -4   1      134.33      142.84      3.08 o 
   3  -4   1      195.72      182.58      4.84 o 
   4  -4   1      234.21      237.07     10.01 o 
   5  -4   1      245.50      220.43      4.26 o 
   6  -4   1      764.48      797.04     25.14 o 
   7  -4   1      289.47      287.21      8.90 o 
   8  -4   1      214.98      201.90      5.58 o 
   9  -4   1       19.25       14.50      2.00 o 
  10  -4   1      308.51      311.65      8.00 o 
 -11  -3   1       38.94       30.92      3.26 o 
 -10  -3   1        1.79        0.69      1.15 o 
  -9  -3   1       20.97       24.39      2.48 o 
  -8  -3   1       33.83       31.01      2.68 o 
  -7  -3   1       61.49       56.46      2.83 o 
  -6  -3   1       90.53       84.84      3.87 o 
  -5  -3   1       91.78       75.44      2.98 o 
  -4  -3   1      166.99      182.85      3.35 o 
  -3  -3   1      205.44      247.84      2.90 o 
  -2  -3   1      171.40      141.75      2.14 o 
  -1  -3   1      887.24      892.87      7.23 o 
   0  -3   1     2056.74     2149.72     21.85 o 
   1  -3   1       89.85       82.43      2.03 o 
   2  -3   1      523.58      501.89     13.83 o 
   3  -3   1      650.34      646.41      8.06 o 
   4  -3   1      431.09      433.88     10.72 o 
   5  -3   1      630.14      676.86     16.10 o 
   6  -3   1      215.43      209.65      4.30 o 
   7  -3   1       52.30       58.10      3.39 o 
   8  -3   1        3.22        4.55      1.55 o 
   9  -3   1       41.64       39.41      2.95 o 
  10  -3   1       52.33       56.58      3.41 o 
  11  -3   1      161.47      163.43      4.60 o 
  12  -3   1       27.20       17.47      9.34 o 
 -12  -2   1       25.40       23.62      2.87 o 
 -11  -2   1       47.64       56.02      3.94 o 
 -10  -2   1       45.69       46.15      2.94 o 
  -9  -2   1       19.36       15.80      4.12 o 
  -8  -2   1      233.61      239.93      7.00 o 
  -7  -2   1       14.89       12.46      3.15 o 
  -6  -2   1       67.52       69.03      5.27 o 
  -5  -2   1       35.25       29.64      1.54 o 
  -4  -2   1       76.21       80.64      2.04 o 
  -3  -2   1      882.02      934.98      7.63 o 
  -2  -2   1     1789.04     1763.56     24.68 o 
  -1  -2   1      454.43      448.77      7.01 o 
   0  -2   1     2257.23     2305.44     33.83 o 
   1  -2   1       33.09       28.96      0.94 o 
   2  -2   1     1479.44     1503.81     11.86 o 
   3  -2   1      427.98      401.78      4.16 o 
   4  -2   1     1730.78     1830.61     17.64 o 
   5  -2   1     1010.01     1095.52     35.12 o 
   6  -2   1       13.61       11.67      1.23 o 
   7  -2   1       61.87       52.34      7.52 o 
   8  -2   1       21.93       17.54      2.21 o 
   9  -2   1       44.22       42.43      2.67 o 
  10  -2   1       31.06       27.36      3.26 o 
  11  -2   1        9.59       12.46      3.64 o 
  12  -2   1      102.53      115.18      5.38 o 
 -13  -1   1       28.18       14.79      8.49 o 
 -12  -1   1       21.19       15.37      6.61 o 
 -11  -1   1       44.92       45.25      7.78 o 
 -10  -1   1       19.55       18.09      3.09 o 
  -9  -1   1      129.18      145.03      5.66 o 
  -8  -1   1      221.59      217.58      5.93 o 
  -7  -1   1      136.29      134.57      4.17 o 
  -6  -1   1       45.97       43.65      1.72 o 
  -5  -1   1      280.54      305.08      5.61 o 
  -4  -1   1      563.89      549.84      5.90 o 
  -3  -1   1      461.81      454.67      4.57 o 
  -2  -1   1      744.37      742.82     10.89 o 
  -1  -1   1      186.63      171.89      2.46 o 
   1  -1   1     1363.28     1324.19     10.36 o 
   2  -1   1     2212.22     2135.92     33.33 o 
   3  -1   1     2068.08     1970.19     17.79 o 
   4  -1   1     1065.63     1122.70     11.09 o 
   5  -1   1      429.74      399.47      7.28 o 
   6  -1   1       33.33       29.89      1.44 o 
   7  -1   1       73.12       70.66      2.57 o 
   8  -1   1      239.20      237.98      6.28 o 
   9  -1   1      213.11      216.50      6.62 o 
  10  -1   1       73.29       78.54      4.31 o 
  11  -1   1       82.63       97.93      5.35 o 
  12  -1   1       18.29       16.53     10.18 o 
 -13   0   1        6.80        5.29      3.12 o 
 -12   0   1      139.86      148.25      7.24 o 
 -11   0   1        1.95        2.64      2.84 o 
 -10   0   1      151.71      160.91      5.56 o 
  -9   0   1        2.90        2.14      1.38 o 
  -8   0   1       18.05       15.75      0.95 o 
  -7   0   1       15.17        9.05      1.01 o 
  -6   0   1      519.23      564.96      7.53 o 
  -5   0   1       32.94       28.03      0.90 o 
  -4   0   1      573.46      557.78      4.84 o 
  -3   0   1       17.30       18.82      0.96 o 
  -2   0   1       67.94       67.88      1.06 o 
  -1   0   1      852.20      852.38      6.92 o 
   0   0   1      240.43      234.94      2.04 o 
   1   0   1      176.32      171.36      1.73 o 
   2   0   1     1969.75     1940.00     57.56 o 
   3   0   1     1825.39     1890.61     21.12 o 
   4   0   1       68.12       56.06      1.03 o 
   5   0   1       52.01       40.87      2.85 o 
   6   0   1     1132.91     1180.87     46.47 o 
   7   0   1       24.90       33.69      3.32 o 
   8   0   1      558.02      561.37     14.56 o 
   9   0   1        1.40       -0.52      2.55 o 
  10   0   1      482.72      491.36      9.72 o 
  11   0   1        8.97       11.99      4.54 o 
  12   0   1      162.22      162.09     10.84 o 
  13   0   1        3.90        8.71      4.15 o 
 -13   1   1       27.37       17.62      7.58 o 
 -12   1   1       19.84       13.55      6.25 o 
 -11   1   1       46.59       41.07      3.55 o 
 -10   1   1       20.02       11.29      3.67 o 
  -9   1   1      130.34      130.80      2.73 o 
  -8   1   1      221.03      214.29      2.38 o 
  -7   1   1      136.39      147.90      4.48 o 
  -6   1   1       47.15       46.38      1.06 o 
  -5   1   1      282.02      307.68      3.91 o 
  -4   1   1      556.12      544.00      4.32 o 
  -3   1   1      464.48      453.61      4.28 o 
  -2   1   1      765.73      765.24      5.56 o 
  -1   1   1      188.31      174.83      1.80 o 
   1   1   1     1359.83     1301.08     10.79 o 
   2   1   1     2182.37     2182.17     66.95 o 
   3   1   1     2070.15     1991.43     31.26 o 
   4   1   1     1083.26     1141.08     11.33 o 
   5   1   1      430.13      413.30      6.43 o 
   6   1   1       31.93       29.71      1.39 o 
   7   1   1       73.96       76.04      2.81 o 
   8   1   1      238.95      240.13      4.91 o 
   9   1   1      214.61      219.38      7.50 o 
  10   1   1       73.84       74.75     14.38 o 
  11   1   1       84.73       89.87      5.44 o 
  12   1   1       17.54       17.07      7.90 o 
 -12   2   1       26.44       24.65      8.72 o 
 -11   2   1       49.17       47.38      7.58 o 
 -10   2   1       42.77       44.50      5.17 o 
  -9   2   1       17.76       15.99      3.00 o 
  -8   2   1      233.81      244.82      3.73 o 
  -7   2   1       14.00       12.46      1.08 o 
  -6   2   1       72.86       77.96      1.33 o 
  -5   2   1       39.22       34.48      0.74 o 
  -4   2   1       81.18       84.78      1.25 o 
  -3   2   1      884.93      925.09      7.51 o 
  -2   2   1     1796.74     1787.92     22.35 o 
  -1   2   1      455.08      452.30      9.86 o 
   0   2   1     2259.13     2350.11     21.11 o 
   1   2   1       33.44       30.42      1.21 o 
   2   2   1     1464.86     1500.22     12.05 o 
   3   2   1      424.06      389.64      3.99 o 
   4   2   1     1730.87     1861.17     17.97 o 
   5   2   1     1000.73     1105.98     11.08 o 
   6   2   1       12.38       10.15      2.54 o 
   7   2   1       60.83       55.38      2.56 o 
   8   2   1       23.09       22.18      1.57 o 
   9   2   1       45.82       42.37      3.66 o 
  10   2   1       33.71       26.25     11.52 o 
  11   2   1        9.88        7.75      5.32 o 
  12   2   1      100.26      109.10      5.90 o 
 -12   3   1       43.84       34.79     17.42 o 
 -11   3   1       37.68       34.71      8.30 o 
 -10   3   1        1.98        2.83      1.31 o 
  -9   3   1       20.62       14.01      1.91 o 
  -8   3   1       33.99       30.54      2.40 o 
  -7   3   1       60.37       58.16      1.93 o 
  -6   3   1       90.52       78.65      1.82 o 
  -5   3   1       89.98       73.48      2.69 o 
  -4   3   1      174.46      192.58      4.23 o 
  -3   3   1      213.29      257.45      2.67 o 
  -2   3   1      176.94      155.06      3.31 o 
  -1   3   1      870.77      876.22     16.33 o 
   0   3   1     2096.98     2158.54     20.01 o 
   1   3   1       87.18       80.06      2.38 o 
   2   3   1      527.74      512.37      5.94 o 
   3   3   1      643.78      655.40      6.21 o 
   4   3   1      435.44      435.12      5.51 o 
   5   3   1      640.19      660.18     11.16 o 
   6   3   1      217.40      214.96      4.26 o 
   7   3   1       51.64       54.08      1.52 o 
   8   3   1        3.20        2.84      1.91 o 
   9   3   1       40.72       36.69      1.74 o 
  10   3   1       53.48       52.53      3.39 o 
  11   3   1      161.39      143.09      8.65 o 
  12   3   1       27.63       24.53      6.80 o 
 -12   4   1       48.11       45.94      9.66 o 
 -11   4   1       13.76       10.56      4.65 o 
 -10   4   1       24.52       25.19      5.14 o 
  -9   4   1      147.67      152.26      3.49 o 
  -8   4   1       28.26       27.77      1.87 o 
  -7   4   1      248.97      235.47      3.70 o 
  -6   4   1       81.85       81.79      1.88 o 
  -5   4   1      425.03      403.80      5.57 o 
  -4   4   1      256.82      245.18      3.57 o 
  -3   4   1      199.53      193.25      3.21 o 
  -2   4   1      461.21      517.68     30.32 o 
  -1   4   1     1118.50     1186.69     15.76 o 
   0   4   1      304.08      326.89      5.25 o 
   1   4   1      117.55      111.86      4.12 o 
   2   4   1      134.22      148.81      3.09 o 
   3   4   1      193.00      186.43      9.18 o 
   4   4   1      226.23      229.24      3.69 o 
   5   4   1      247.70      243.65      3.66 o 
   6   4   1      763.53      807.71      8.25 o 
   7   4   1      299.83      286.62      5.13 o 
   8   4   1      222.70      200.82      4.40 o 
   9   4   1       21.00       17.56      3.06 o 
  10   4   1      307.06      300.25      8.92 o 
  11   4   1       78.65       78.63      4.95 o 
 -11   5   1       13.62       18.52      6.43 o 
 -10   5   1       17.23       15.77      3.75 o 
  -9   5   1       20.20       16.55      4.63 o 
  -8   5   1       71.77       60.92      2.74 o 
  -7   5   1      115.94      108.99      3.05 o 
  -6   5   1      323.58      310.32      7.41 o 
  -5   5   1      309.14      305.40      8.23 o 
  -4   5   1      166.36      159.00      2.82 o 
  -3   5   1       67.48       65.97      6.13 o 
  -2   5   1      454.52      386.97     16.30 o 
  -1   5   1      284.03      309.62      6.61 o 
   0   5   1      503.06      513.64      8.55 o 
   1   5   1      529.71      559.37      9.00 o 
   2   5   1      795.41      791.32     12.72 o 
   3   5   1      419.83      408.66     12.96 o 
   4   5   1      188.00      173.90      4.05 o 
   5   5   1      106.72      102.42      1.59 o 
   6   5   1      212.33      213.82      4.14 o 
   7   5   1      404.17      416.33      6.57 o 
   8   5   1       76.34       70.51      7.99 o 
   9   5   1      115.00      105.55      4.29 o 
  10   5   1       67.96       62.27      4.82 o 
  11   5   1       52.51       58.51      4.58 o 
 -10   6   1       43.20       41.13      3.77 o 
  -9   6   1       16.74       18.08      5.29 o 
  -8   6   1       24.43       36.55      5.07 o 
  -7   6   1       92.58       88.44      3.34 o 
  -6   6   1       51.22       48.60      2.53 o 
  -5   6   1      395.09      378.76      8.78 o 
  -4   6   1      189.61      179.03      4.22 o 
  -3   6   1      547.43      557.61      8.49 o 
  -2   6   1      187.52      184.18      4.56 o 
  -1   6   1       27.88       31.17      5.63 o 
   0   6   1       79.63       78.38      8.15 o 
   1   6   1       27.20       28.47      2.68 o 
   2   6   1       56.76       56.83      2.82 o 
   3   6   1      728.87      748.34     10.86 o 
   4   6   1      181.05      186.47      4.10 o 
   5   6   1      282.29      287.55      4.90 o 
   6   6   1      191.74      188.43      5.63 o 
   7   6   1      341.39      352.71      4.73 o 
   8   6   1        8.37        5.28      2.41 o 
   9   6   1       46.60       49.47      2.49 o 
  10   6   1       49.67       38.62      3.03 o 
  -9   7   1        0.46        2.02      1.87 o 
  -8   7   1        3.56        1.85      1.34 o 
  -7   7   1       49.74       54.30      4.32 o 
  -6   7   1       11.35       13.38      2.05 o 
  -5   7   1       24.87       18.25      2.78 o 
  -4   7   1      235.86      219.15      3.30 o 
  -3   7   1       18.21       18.00      3.37 o 
  -2   7   1       16.44       18.13      3.31 o 
  -1   7   1        3.65        3.64      0.91 o 
   0   7   1      311.88      279.39      6.98 o 
   1   7   1       29.17       29.59      3.41 o 
   2   7   1      299.68      288.47      4.61 o 
   3   7   1       75.99       73.22      3.06 o 
   4   7   1      310.09      313.29      5.38 o 
   5   7   1      120.29      113.95      2.40 o 
   6   7   1       14.98       16.65      3.98 o 
   7   7   1       11.41        5.00      1.46 o 
   8   7   1       34.45       33.88      5.15 o 
   9   7   1       10.68       13.44      3.04 o 
  -8   8   1       13.82       11.55      2.86 o 
  -7   8   1      226.55      261.60      7.41 o 
  -6   8   1      120.68      120.29      6.32 o 
  -5   8   1       14.83       13.33      4.38 o 
  -4   8   1      136.63      133.11      3.36 o 
  -3   8   1      108.00       88.99      3.91 o 
  -2   8   1      168.54      153.54      3.71 o 
  -1   8   1       32.46       26.02      5.96 o 
   0   8   1       28.65       26.37      4.51 o 
   1   8   1        2.20       -0.80      1.65 o 
   2   8   1        1.08        2.34      0.86 o 
   3   8   1       10.85        6.52      1.36 o 
   4   8   1       72.68       71.95      2.62 o 
   5   8   1       65.49       69.50      2.87 o 
   6   8   1      112.70      111.98      2.40 o 
   7   8   1       20.64       13.40      3.71 o 
   8   8   1       47.77       45.87      2.74 o 
  -6   9   1       31.49       33.29      2.57 o 
  -5   9   1       74.73       73.19      4.87 o 
  -4   9   1       43.40       42.29      2.21 o 
  -3   9   1       49.38       51.33      3.47 o 
  -2   9   1      145.54      147.73      3.87 o 
  -1   9   1      198.13      212.80      8.60 o 
   0   9   1       22.38       27.12      3.12 o 
   1   9   1      141.52      146.54      4.10 o 
   2   9   1       38.01       37.57      5.69 o 
   3   9   1      184.97      202.99      4.71 o 
   4   9   1       21.45       13.83      5.04 o 
   5   9   1       64.98       62.55      5.23 o 
   6   9   1       85.27       83.14      4.01 o 
  -2  10   1       67.05       58.15      4.99 o 
  -1  10   1       26.51       18.09      5.91 o 
   0  10   1       33.13       30.95      5.75 o 
   1  10   1       18.25       11.62      4.30 o 
   2  10   1       33.54       32.45      9.59 o 
  -6  -9   2       58.13       56.92      4.59 o 
  -5  -9   2       52.47       54.40      5.15 o 
  -4  -9   2      221.32      241.20      9.37 o 
  -5  -8   2        0.42        1.55      1.14 o 
  -4  -8   2       50.04       53.03      5.58 o 
  -3  -8   2      226.82      232.80      9.35 o 
  -2  -8   2       81.98       83.70      4.51 o 
  -1  -8   2      194.86      199.23      5.19 o 
  -3  -7   2       44.25       47.61      5.60 o 
  -2  -7   2      180.12      196.67      6.35 o 
  -1  -7   2       21.04       13.25      3.72 o 
   0  -7   2       74.53       82.50      2.20 o 
   1  -7   2       30.30       29.97      2.12 o 
   2  -7   2       20.59       18.95      1.34 o 
  -2  -6   2     1236.02     1330.56     25.84 o 
  -1  -6   2      319.95      307.37      6.54 o 
   0  -6   2      150.59      142.60      4.49 o 
   1  -6   2      222.51      203.65      5.32 o 
   2  -6   2        6.07        6.21      1.32 o 
   3  -6   2       56.61       49.28      4.86 o 
   4  -6   2       40.95       37.41      2.73 o 
   5  -6   2       93.57       97.56      2.05 o 
  -2  -5   2      179.66      178.95      5.55 o 
  -1  -5   2       62.08       59.23      1.68 o 
   0  -5   2      103.02      105.69      2.06 o 
   1  -5   2       69.16       57.57      1.67 o 
   2  -5   2       76.29       87.19      2.82 o 
   3  -5   2      106.22       96.45      4.71 o 
   4  -5   2      246.73      243.27      6.77 o 
   5  -5   2      155.24      171.04      4.21 o 
   6  -5   2      226.90      219.19      8.93 o 
   7  -5   2      414.48      413.02      6.36 o 
   8  -5   2      256.20      263.17      9.94 o 
  -9  -4   2      224.90      216.66      4.46 o 
  -8  -4   2       77.56       73.36      2.13 o 
  -7  -4   2       98.73       91.23      2.66 o 
  -6  -4   2      203.42      177.63      4.36 o 
  -1  -4   2      831.46      805.48     16.10 o 
   0  -4   2      339.86      344.06      4.77 o 
   1  -4   2      369.79      366.98     11.98 o 
   2  -4   2      315.41      337.17     15.27 o 
   3  -4   2      277.21      283.95      7.97 o 
   4  -4   2      284.12      275.73      5.53 o 
   5  -4   2      138.83      144.67      7.76 o 
   6  -4   2        6.38        4.84      2.23 o 
   7  -4   2      186.03      190.37      6.45 o 
   8  -4   2       38.19       35.62      3.54 o 
   9  -4   2       20.61       16.29      3.25 o 
  10  -4   2       32.40       29.92      2.81 o 
 -11  -3   2       39.01       32.98      7.46 o 
 -10  -3   2      183.92      185.06      7.84 o 
  -9  -3   2      342.46      346.16      8.78 o 
  -8  -3   2       72.56       68.96      2.36 o 
  -7  -3   2       73.41       63.39      4.12 o 
  -6  -3   2      167.92      177.06      5.13 o 
  -5  -3   2      187.90      182.55      5.27 o 
  -4  -3   2      225.52      232.33      6.76 o 
  -3  -3   2      269.74      281.89      5.87 o 
  -2  -3   2      433.74      461.69     11.91 o 
  -1  -3   2       17.22       20.43      0.93 o 
   0  -3   2      209.14      210.13      3.23 o 
   1  -3   2      624.87      657.29      6.64 o 
   2  -3   2      101.42       95.74      2.70 o 
   3  -3   2      178.76      182.27      3.45 o 
   4  -3   2      265.47      298.59      5.31 o 
   5  -3   2      150.70      135.71      5.93 o 
   6  -3   2      612.80      603.81     10.89 o 
   7  -3   2      123.77      121.23      6.28 o 
   8  -3   2       32.02       31.51      4.38 o 
   9  -3   2       68.30       66.67      3.58 o 
  10  -3   2      129.79      123.60      7.09 o 
  11  -3   2       20.02       11.82      5.86 o 
  12  -3   2       25.97       14.25      8.54 o 
 -13  -2   2        1.46        1.30      1.32 o 
 -12  -2   2      109.32      106.87      4.97 o 
 -11  -2   2       44.45       42.23      5.28 o 
 -10  -2   2        6.08        4.52      2.49 o 
  -9  -2   2      248.26      249.86      8.55 o 
  -8  -2   2        7.83        7.73      3.17 o 
  -7  -2   2        5.51        6.70      2.64 o 
  -6  -2   2       30.23       36.42      2.31 o 
  -5  -2   2      192.50      205.50      4.08 o 
  -4  -2   2      236.34      232.40      5.79 o 
  -3  -2   2      148.21      155.63      2.60 o 
  -2  -2   2     2701.10     2714.79     51.69 o 
  -1  -2   2      869.86      871.24      6.41 o 
   0  -2   2     1324.49     1270.17     11.63 o 
   1  -2   2      803.50      805.19     11.24 o 
   2  -2   2      327.34      331.46      2.99 o 
   3  -2   2     1044.80     1051.54     11.51 o 
   4  -2   2      368.81      371.09      6.90 o 
   5  -2   2       44.66       29.89      1.48 o 
   6  -2   2      166.55      159.49      3.94 o 
   7  -2   2       61.20       59.26      7.62 o 
   8  -2   2       13.58       10.13      2.45 o 
   9  -2   2       23.20       21.47      7.47 o 
  10  -2   2       12.31       14.77      3.41 o 
  11  -2   2       12.06       13.03      3.51 o 
  12  -2   2       47.90       33.00      9.92 o 
 -13  -1   2       13.33        9.74      3.77 o 
 -12  -1   2       45.12       30.81     10.63 o 
 -11  -1   2      195.94      197.29      8.59 o 
 -10  -1   2      275.57      285.53     10.60 o 
  -9  -1   2      378.41      365.23     11.35 o 
  -8  -1   2      255.90      268.09      5.33 o 
  -7  -1   2      771.15      725.93     20.30 o 
  -6  -1   2       16.44       16.96      1.22 o 
  -5  -1   2      431.78      439.33      7.03 o 
  -4  -1   2      763.84      868.98      8.67 o 
  -3  -1   2      905.18      920.54      7.54 o 
  -2  -1   2     1075.58     1093.38     10.33 o 
  -1  -1   2     1132.05     1079.63     12.37 o 
   0  -1   2      885.65      866.52     13.77 o 
   1  -1   2      915.22      898.01      9.49 o 
   2  -1   2     2695.77     2686.43     71.38 o 
   3  -1   2      253.49      258.51      2.53 o 
   4  -1   2      427.98      425.15      5.73 o 
   5  -1   2     1352.71     1393.99     41.11 o 
   6  -1   2       53.64       43.64      1.60 o 
   7  -1   2      568.70      614.15     21.77 o 
   8  -1   2      120.78      111.50      5.78 o 
   9  -1   2      156.34      151.48      9.77 o 
  10  -1   2       63.33       56.61      4.19 o 
  11  -1   2        4.90        5.04      2.69 o 
  12  -1   2       46.28       50.29      6.53 o 
 -13   0   2      214.05      255.36      6.42 o 
 -12   0   2       98.78       96.55      4.98 o 
 -11   0   2       81.49       69.91      5.22 o 
 -10   0   2      331.82      317.39      8.28 o 
  -9   0   2      721.98      719.85     14.74 o 
  -8   0   2       60.98       58.74      1.74 o 
  -7   0   2      232.74      238.08      4.10 o 
  -6   0   2       97.18       80.11      1.72 o 
  -5   0   2       10.06        9.34      1.39 o 
  -4   0   2      774.10      750.56      6.67 o 
  -3   0   2        0.11        0.54      0.64 o 
  -2   0   2     1048.20     1058.19     12.76 o 
  -1   0   2       61.60       57.87      1.08 o 
   0   0   2     1285.35     1214.36      9.59 o 
   1   0   2       22.97       21.89      1.29 o 
   3   0   2      530.05      649.05      5.35 o 
   4   0   2      335.22      363.44      5.21 o 
   5   0   2      803.55      823.29     19.25 o 
   6   0   2        6.29        7.19      2.39 o 
   7   0   2       18.55       15.01      4.48 o 
   8   0   2       90.29       87.00      4.09 o 
   9   0   2      100.87       99.60      4.68 o 
  10   0   2       58.98       51.79      8.68 o 
  11   0   2        0.01        5.76      2.24 o 
  12   0   2        1.34        3.63      1.81 o 
 -13   1   2       12.58       11.16      3.52 o 
 -12   1   2       44.03       52.59      4.38 o 
 -11   1   2      194.93      207.10     10.05 o 
 -10   1   2      277.43      296.96      7.37 o 
  -9   1   2      380.44      378.10      6.42 o 
  -8   1   2      263.03      282.57      4.48 o 
  -7   1   2      768.07      744.61      9.48 o 
  -6   1   2       15.85       17.30      1.00 o 
  -5   1   2      430.12      431.05      6.25 o 
  -4   1   2      755.06      867.83      7.82 o 
  -3   1   2      895.48      900.89     10.84 o 
  -2   1   2     1082.83     1090.46     10.02 o 
  -1   1   2     1133.82     1087.11     12.23 o 
   0   1   2      886.36      861.83      8.66 o 
   1   1   2      907.56      906.76     14.73 o 
   2   1   2     2688.87     2638.39     41.41 o 
   3   1   2      245.22      256.08      4.49 o 
   4   1   2      438.36      449.93      5.02 o 
   5   1   2     1357.93     1434.24     22.70 o 
   6   1   2       52.86       45.40      1.54 o 
   7   1   2      567.58      609.53     11.14 o 
   8   1   2      121.85      113.46      1.74 o 
   9   1   2      150.99      152.46      6.34 o 
  10   1   2       60.27       63.87      5.39 o 
  11   1   2        4.80        9.70      3.29 o 
  12   1   2       44.68       53.95     11.05 o 
 -13   2   2        1.17        4.78      2.70 o 
 -12   2   2      108.98      114.22      6.10 o 
 -11   2   2       44.70       40.86     11.38 o 
 -10   2   2        6.00        4.29      1.52 o 
  -9   2   2      248.03      253.20      4.11 o 
  -8   2   2        7.99        5.29      0.80 o 
  -7   2   2        5.49        6.25      1.16 o 
  -6   2   2       30.73       31.09      1.04 o 
  -5   2   2      190.87      207.02      2.69 o 
  -4   2   2      230.03      224.71      2.45 o 
  -3   2   2      157.13      168.43      1.78 o 
  -2   2   2     2702.12     2753.17     21.43 o 
  -1   2   2      853.85      869.77     15.80 o 
   0   2   2     1317.30     1281.83     10.19 o 
   1   2   2      826.38      814.15      8.84 o 
   2   2   2      314.17      326.64      3.38 o 
   3   2   2     1032.80     1049.60      9.13 o 
   4   2   2      368.01      379.49      4.60 o 
   5   2   2       46.34       31.72      1.28 o 
   6   2   2      166.76      166.79      4.13 o 
   7   2   2       60.68       59.21      2.98 o 
   8   2   2       13.47        9.91      2.58 o 
   9   2   2       22.71       13.00      3.70 o 
  10   2   2       11.58       13.22      4.59 o 
  11   2   2       13.03        9.63      7.38 o 
  12   2   2       49.50       40.25     15.74 o 
 -12   3   2      154.22      162.61      9.95 o 
 -11   3   2       38.17       25.79     13.23 o 
 -10   3   2      183.15      180.85      5.77 o 
  -9   3   2      342.88      349.40      8.41 o 
  -8   3   2       68.95       66.18      3.42 o 
  -7   3   2       74.74       65.59      1.58 o 
  -6   3   2      172.84      166.38      2.66 o 
  -5   3   2      185.35      174.48      3.10 o 
  -4   3   2      222.41      234.86      2.77 o 
  -3   3   2      263.44      280.74      3.72 o 
  -2   3   2      430.54      461.05     10.79 o 
  -1   3   2       16.83       20.47      1.15 o 
   0   3   2      210.27      211.01      4.05 o 
   1   3   2      628.66      671.91      6.82 o 
   2   3   2      100.61       97.12      3.06 o 
   3   3   2      184.75      181.91      2.78 o 
   4   3   2      266.28      289.79      4.02 o 
   5   3   2      145.33      127.11      2.27 o 
   6   3   2      617.66      626.56     11.32 o 
   7   3   2      126.03      126.35      3.19 o 
   8   3   2       33.58       38.87      7.60 o 
   9   3   2       72.48       69.61      4.12 o 
  10   3   2      132.78      123.48      7.06 o 
  11   3   2       20.84       23.39      7.13 o 
  12   3   2       27.19       27.51      4.43 o 
 -12   4   2       24.43       17.78      9.19 o 
 -11   4   2       25.58       28.21     14.18 o 
 -10   4   2        8.72        6.08      2.88 o 
  -9   4   2      225.26      222.11      4.47 o 
  -8   4   2       77.19       72.04      4.42 o 
  -7   4   2      100.56       96.74      2.89 o 
  -6   4   2      206.97      181.77      4.08 o 
  -5   4   2       81.74       80.97      1.84 o 
  -4   4   2      513.71      535.00      9.06 o 
  -3   4   2      582.79      587.44     16.17 o 
  -2   4   2        8.70       10.90      1.63 o 
  -1   4   2      825.60      820.59     10.81 o 
   0   4   2      341.72      356.92      6.55 o 
   1   4   2      359.45      361.06      6.17 o 
   2   4   2      325.65      347.82      4.65 o 
   3   4   2      284.68      275.21      4.01 o 
   4   4   2      282.11      271.05      5.01 o 
   5   4   2      138.20      138.09      3.67 o 
   6   4   2        6.18        4.66      1.16 o 
   7   4   2      186.94      183.98      3.80 o 
   8   4   2       38.18       40.72      2.19 o 
   9   4   2       21.18       19.97      4.30 o 
  10   4   2       33.56       23.22      8.61 o 
  11   4   2        6.17       10.42      4.60 o 
 -11   5   2      124.80      123.70     11.96 o 
 -10   5   2       40.20       43.45      4.99 o 
  -9   5   2       30.85       33.30      4.96 o 
  -8   5   2      222.90      234.78      3.17 o 
  -7   5   2       49.36       45.45      3.65 o 
  -6   5   2      228.83      224.28      4.65 o 
  -5   5   2      142.36      150.87      2.91 o 
  -4   5   2      163.46      176.90      8.64 o 
  -3   5   2      252.43      269.74      5.99 o 
  -2   5   2      177.42      175.24      4.94 o 
  -1   5   2       61.57       58.32      2.89 o 
   0   5   2      102.36      108.90      2.70 o 
   1   5   2       69.29       64.82      2.25 o 
   2   5   2       78.79       78.27      3.79 o 
   3   5   2      107.49      100.98      4.06 o 
   4   5   2      244.68      243.85      6.37 o 
   5   5   2      161.78      164.96      3.48 o 
   6   5   2      221.70      236.71      4.51 o 
   7   5   2      415.11      423.03      4.47 o 
   8   5   2      257.62      269.31      7.58 o 
   9   5   2      168.61      167.69      6.05 o 
  10   5   2       19.44        8.92      4.45 o 
  11   5   2        0.07        1.21      2.09 o 
 -10   6   2       47.09       46.64      3.11 o 
  -9   6   2       29.18       26.39      3.05 o 
  -8   6   2        2.96        4.39      1.40 o 
  -7   6   2       43.67       43.72      1.87 o 
  -6   6   2       71.08       62.39      4.36 o 
  -5   6   2      100.77       96.84      2.29 o 
  -4   6   2       93.41       88.73      3.36 o 
  -3   6   2      363.19      349.00     13.33 o 
  -2   6   2     1239.58     1309.68     18.83 o 
  -1   6   2      316.42      304.51      6.78 o 
   0   6   2      154.79      142.64      3.40 o 
   1   6   2      213.08      204.60      3.51 o 
   2   6   2        6.27        5.79      1.19 o 
   3   6   2       52.48       48.46      1.96 o 
   4   6   2       42.98       42.62      1.81 o 
   5   6   2       92.60       92.73      2.87 o 
   6   6   2       26.26       23.23      2.76 o 
   7   6   2      161.04      156.61      4.75 o 
   8   6   2      106.84       89.69      3.17 o 
   9   6   2       34.19       29.31      4.50 o 
  10   6   2       58.44       55.24      4.23 o 
  -9   7   2       19.06       13.90      4.86 o 
  -8   7   2       20.10       18.85      5.20 o 
  -7   7   2      225.65      234.55      4.42 o 
  -6   7   2      111.40      112.90      3.41 o 
  -5   7   2       23.55       25.94      2.36 o 
  -4   7   2      169.84      172.24      2.93 o 
  -3   7   2       42.27       45.28      8.51 o 
  -2   7   2      177.89      197.94      5.52 o 
  -1   7   2       21.41       19.08      2.63 o 
   0   7   2       74.93       78.10      5.50 o 
   1   7   2       30.88       33.14      2.84 o 
   2   7   2       19.18       17.74      3.38 o 
   3   7   2       29.33       26.64      1.96 o 
   4   7   2       21.33       17.30      2.11 o 
   5   7   2      189.29      193.45      7.27 o 
   6   7   2       33.90       30.65      2.66 o 
   7   7   2       32.16       30.07      5.19 o 
   8   7   2      148.00      150.38      7.81 o 
   9   7   2        8.05        4.75      2.14 o 
  -8   8   2       18.86       12.90      6.37 o 
  -7   8   2       21.33       20.34      2.81 o 
  -6   8   2       13.05        8.97      2.04 o 
  -5   8   2        0.26        1.20      0.90 o 
  -4   8   2       51.23       60.11      3.58 o 
  -3   8   2      228.87      232.96     11.94 o 
  -2   8   2       85.38       93.29      5.41 o 
  -1   8   2      193.21      202.26      4.72 o 
   0   8   2       55.92       55.43      4.41 o 
   1   8   2       76.95       73.75      4.32 o 
   2   8   2        7.13        9.20      2.29 o 
   3   8   2       65.03       64.20      2.63 o 
   4   8   2       28.73       24.44      2.45 o 
   5   8   2       38.73       38.54      2.38 o 
   6   8   2       33.57       24.84      3.91 o 
   7   8   2       26.87       28.49      5.68 o 
  -6   9   2       57.52       57.76      3.07 o 
  -5   9   2       54.29       61.40      6.11 o 
  -4   9   2      216.09      232.32      6.59 o 
  -3   9   2       43.12       46.33      3.33 o 
  -2   9   2        4.19        4.21      2.11 o 
  -1   9   2       14.66       10.25      4.27 o 
   0   9   2        8.55        8.54      2.03 o 
   1   9   2       39.86       38.63      6.94 o 
   2   9   2       53.71       57.15      2.96 o 
   3   9   2       88.47       97.97      8.70 o 
   4   9   2       64.72       51.32      5.52 o 
   5   9   2       26.48       23.02      2.84 o 
  -2  10   2      106.15      118.03      4.66 o 
  -1  10   2      137.79      174.85      6.37 o 
   0  10   2      127.98      130.86      4.57 o 
   1  10   2       71.37       72.96      3.50 o 
  -5  -9   3       10.70        9.11      4.42 o 
  -4  -9   3       38.30       38.02      3.10 o 
  -7  -8   3      147.55      164.58      5.29 o 
  -6  -8   3       75.84       88.23      4.02 o 
  -5  -8   3      115.03      126.49      4.80 o 
  -4  -8   3      120.15      124.61      5.42 o 
  -3  -8   3        1.19        4.11      2.12 o 
  -2  -8   3      207.48      198.78      7.90 o 
  -1  -8   3       64.10       67.23      3.76 o 
   0  -8   3       80.01       68.95      3.45 o 
  -5  -7   3      126.13      118.44      8.17 o 
  -4  -7   3       23.67       22.91      8.29 o 
  -3  -7   3       21.80       20.02      8.84 o 
  -2  -7   3      453.03      440.10     10.85 o 
  -1  -7   3       25.48       29.64      2.78 o 
   0  -7   3      262.67      262.12      7.28 o 
   1  -7   3      118.22      117.62      4.80 o 
   2  -7   3      116.42      104.87      4.08 o 
  -4  -6   3      157.29      166.94      8.05 o 
  -3  -6   3      290.53      303.50      9.24 o 
  -2  -6   3      363.45      335.52     11.14 o 
  -1  -6   3      104.54      104.67      1.93 o 
   0  -6   3       28.80       27.22      2.89 o 
   1  -6   3      203.46      184.73      3.79 o 
   2  -6   3       72.00       64.77      2.21 o 
   3  -6   3       71.10       67.61      3.79 o 
   4  -6   3       82.11       82.67      2.17 o 
   5  -6   3      164.71      153.44      4.69 o 
  -3  -5   3      170.97      162.70      5.75 o 
  -2  -5   3      451.61      476.04     13.96 o 
  -1  -5   3      105.79      101.75      3.16 o 
   0  -5   3      544.51      512.53      9.56 o 
   1  -5   3       43.69       39.70      1.54 o 
   2  -5   3     1219.24     1301.84     37.32 o 
   3  -5   3      227.99      227.68      6.23 o 
   4  -5   3      104.58      101.27      3.44 o 
   5  -5   3      107.70      106.38      3.14 o 
   6  -5   3      132.30      126.84      4.38 o 
   7  -5   3      109.95      106.35      4.59 o 
   8  -5   3       31.77       33.94      2.47 o 
  -9  -4   3       18.02       15.22      5.77 o 
  -8  -4   3       91.40       94.11      2.19 o 
  -2  -4   3      307.85      296.28      5.00 o 
  -1  -4   3      793.29      852.03     14.26 o 
   0  -4   3       15.79       16.50      0.84 o 
   1  -4   3      374.73      387.97      6.53 o 
   2  -4   3      126.43      127.92      4.66 o 
   3  -4   3      758.72      798.21     21.54 o 
   4  -4   3       26.83       20.80      1.76 o 
   5  -4   3       71.80       60.80      2.29 o 
   6  -4   3       36.66       36.84      5.33 o 
   7  -4   3      168.83      176.28      5.49 o 
   8  -4   3       65.35       56.90      3.32 o 
   9  -4   3      209.54      204.81     12.56 o 
  10  -4   3      142.62      149.62      4.67 o 
 -11  -3   3       83.84       80.60      3.44 o 
 -10  -3   3        4.88        3.25      3.02 o 
  -9  -3   3      303.06      272.80      5.95 o 
  -8  -3   3      190.56      187.05      8.39 o 
  -7  -3   3      133.54      132.22      5.84 o 
  -6  -3   3       71.23       66.10      3.68 o 
  -2  -3   3      431.81      432.72      7.76 o 
  -1  -3   3      494.34      506.49      5.41 o 
   0  -3   3     1488.12     1502.02     18.38 o 
   1  -3   3      955.97      985.06     22.95 o 
   2  -3   3      181.93      198.19      5.38 o 
   3  -3   3      517.77      535.45     14.08 o 
   4  -3   3      244.73      259.78      7.54 o 
   5  -3   3       35.38       35.27      2.07 o 
   6  -3   3       23.43       23.51      1.34 o 
   7  -3   3       22.79       22.68      2.61 o 
   8  -3   3       20.98       15.31      4.42 o 
   9  -3   3        5.68        5.39      2.82 o 
  10  -3   3       18.33       14.61      5.39 o 
  11  -3   3       13.25        4.99      4.16 o 
 -12  -2   3      110.38      130.41      6.15 o 
 -11  -2   3       21.95       21.47     10.46 o 
 -10  -2   3       21.70       14.80      5.07 o 
  -9  -2   3      737.00      783.47     18.16 o 
  -8  -2   3      766.62      764.62     21.04 o 
  -7  -2   3      304.70      293.89      7.33 o 
  -6  -2   3      151.69      158.01      5.14 o 
  -5  -2   3       18.21       23.06      2.52 o 
  -3  -2   3      372.36      408.91      7.88 o 
  -2  -2   3      305.33      300.83      2.95 o 
  -1  -2   3       65.06       66.81      1.13 o 
   0  -2   3      309.18      293.17      7.28 o 
   1  -2   3      236.93      238.99      2.32 o 
   2  -2   3      331.26      327.45      3.47 o 
   3  -2   3      390.86      379.98      4.12 o 
   4  -2   3      180.56      184.06      2.99 o 
   5  -2   3       20.96       17.87      1.07 o 
   6  -2   3      386.89      383.42      7.35 o 
   7  -2   3      296.52      281.70      7.21 o 
   8  -2   3      378.54      359.66     11.20 o 
   9  -2   3        4.56        4.73      2.13 o 
  10  -2   3      100.16       92.99      5.25 o 
  11  -2   3       65.46       60.12      3.83 o 
  12  -2   3        0.58       -1.63      2.40 o 
 -13  -1   3      131.37      133.79      5.43 o 
 -12  -1   3       68.52       65.04      7.55 o 
 -11  -1   3       61.41       52.93      4.19 o 
 -10  -1   3       39.58       44.17      3.47 o 
  -9  -1   3      953.83      952.90     27.76 o 
  -8  -1   3      258.73      252.89      5.23 o 
  -7  -1   3      214.06      221.74      6.26 o 
  -6  -1   3      625.84      590.54     11.58 o 
  -5  -1   3      592.86      634.65     14.13 o 
  -4  -1   3      471.47      510.29      7.40 o 
  -3  -1   3      141.91      137.02      3.30 o 
  -2  -1   3     1453.52     1442.69     12.19 o 
  -1  -1   3     1269.15     1250.23     10.22 o 
   0  -1   3      788.80      748.24      7.83 o 
   1  -1   3     2188.20     2180.55     31.82 o 
   2  -1   3     1697.19     1737.46     16.36 o 
   3  -1   3      658.73      621.88      6.47 o 
   4  -1   3      596.99      620.58     14.68 o 
   5  -1   3      438.46      421.76      6.98 o 
   6  -1   3       95.99       93.65      4.96 o 
   7  -1   3       25.15       27.52      3.20 o 
   8  -1   3       54.47       47.27      8.39 o 
   9  -1   3       44.42       46.58      6.22 o 
  10  -1   3       39.99       32.20     11.97 o 
  11  -1   3       27.72       20.69     10.96 o 
  12  -1   3        4.19        0.34      2.53 o 
 -13   0   3        3.16        4.39      1.72 o 
 -12   0   3        3.38        5.03      2.99 o 
 -11   0   3      123.64      124.26      6.37 o 
 -10   0   3      624.52      667.49     19.34 o 
  -9   0   3       13.11       14.86      2.71 o 
  -8   0   3       47.52       50.41      2.63 o 
  -7   0   3       31.35       27.93      1.65 o 
  -6   0   3      434.18      454.84      7.29 o 
  -5   0   3      471.98      500.44     12.94 o 
  -4   0   3      438.14      427.38      4.12 o 
  -3   0   3      488.30      504.42      4.58 o 
  -2   0   3     1017.31      992.29      9.53 o 
  -1   0   3      646.51      685.26      5.92 o 
   0   0   3       41.65       37.60      1.91 o 
   2   0   3      632.65      603.88      5.15 o 
   3   0   3      190.31      187.14      2.36 o 
   4   0   3      293.83      249.80      4.09 o 
   5   0   3      109.91      123.40      2.19 o 
   6   0   3        0.04        0.98      0.55 o 
   7   0   3       69.48       68.95      8.90 o 
   8   0   3      254.77      279.80      9.61 o 
   9   0   3      460.86      507.09     10.02 o 
  10   0   3      662.31      710.40     10.32 o 
  11   0   3       24.10       22.04      3.67 o 
  12   0   3      344.87      350.19     14.08 o 
 -13   1   3      132.39      133.03      8.07 o 
 -12   1   3       68.06       78.62      4.72 o 
 -11   1   3       60.67       55.55      9.84 o 
 -10   1   3       38.74       41.01      2.34 o 
  -9   1   3      955.25     1028.54      6.90 o 
  -8   1   3      259.97      243.07      5.73 o 
  -7   1   3      214.36      225.17      3.78 o 
  -6   1   3      623.51      595.03      9.35 o 
  -5   1   3      585.10      621.52      7.45 o 
  -4   1   3      461.18      495.21      4.65 o 
  -3   1   3      138.60      135.61      2.40 o 
  -2   1   3     1478.92     1481.26     14.59 o 
  -1   1   3     1253.84     1235.13     12.54 o 
   0   1   3      780.16      751.79      5.73 o 
   1   1   3     2192.32     2204.71     15.49 o 
   2   1   3     1682.09     1704.11     21.05 o 
   3   1   3      667.13      637.43      5.98 o 
   4   1   3      586.25      647.66      9.81 o 
   5   1   3      435.80      419.94      5.83 o 
   6   1   3       97.74       92.84      2.55 o 
   7   1   3       25.15       24.56      0.98 o 
   8   1   3       54.81       53.83      2.44 o 
   9   1   3       43.21       43.18      5.80 o 
  10   1   3       38.57       36.90     14.26 o 
  11   1   3       26.94       29.96      4.26 o 
  12   1   3        4.11        3.57      3.11 o 
 -12   2   3      110.69      117.83      6.46 o 
 -11   2   3       20.51       14.41      9.90 o 
 -10   2   3       22.88       17.22      4.80 o 
  -9   2   3      736.46      751.02     10.53 o 
  -8   2   3      758.93      794.69     11.27 o 
  -7   2   3      302.84      282.18      3.47 o 
  -6   2   3      155.10      156.14      2.27 o 
  -5   2   3       20.58       24.54      0.92 o 
  -4   2   3      253.65      259.70      2.33 o 
  -3   2   3      375.39      402.46      4.32 o 
  -2   2   3      308.98      305.41      3.02 o 
  -1   2   3       64.78       64.92      1.29 o 
   0   2   3      310.29      301.94      3.81 o 
   1   2   3      239.32      249.00      2.89 o 
   2   2   3      336.72      333.71      3.31 o 
   3   2   3      385.33      383.34      4.24 o 
   4   2   3      172.67      174.94      3.45 o 
   5   2   3       18.69       16.01      1.29 o 
   6   2   3      380.10      377.37      7.62 o 
   7   2   3      285.55      287.79      7.32 o 
   8   2   3      378.24      361.87     13.58 o 
   9   2   3        5.65        6.33      3.39 o 
  10   2   3      101.18      101.12     10.24 o 
  11   2   3       66.04       60.31      4.72 o 
  12   2   3        0.70       -1.49      2.92 o 
 -12   3   3       53.21       55.16      9.31 o 
 -11   3   3       83.63       91.44      5.25 o 
 -10   3   3        5.10        3.68      1.88 o 
  -9   3   3      302.51      290.09      5.29 o 
  -8   3   3      189.51      171.18      5.47 o 
  -7   3   3      133.82      125.83      7.34 o 
  -6   3   3       72.21       62.20      1.87 o 
  -5   3   3      117.61       98.64      2.37 o 
  -4   3   3      131.84      120.41      1.64 o 
  -3   3   3      117.51      120.34      1.65 o 
  -2   3   3      423.38      425.78      4.70 o 
  -1   3   3      499.82      523.69      6.00 o 
   0   3   3     1494.30     1542.88     25.11 o 
   1   3   3      941.86      980.79      8.87 o 
   2   3   3      188.65      198.08      2.97 o 
   3   3   3      510.02      530.37      7.26 o 
   4   3   3      243.38      263.16      4.64 o 
   5   3   3       33.66       38.42      1.89 o 
   6   3   3       23.03       25.27      1.56 o 
   7   3   3       22.88       23.83      1.62 o 
   8   3   3       20.77       19.06      3.21 o 
   9   3   3        6.00        5.37      3.93 o 
  10   3   3       17.68       23.55      4.77 o 
  11   3   3       13.43       14.99      5.14 o 
 -12   4   3        5.22        3.64      2.59 o 
 -11   4   3       25.50       25.62      8.31 o 
 -10   4   3      148.48      144.43      4.57 o 
  -9   4   3       17.00       17.72      1.93 o 
  -8   4   3       91.09       93.86      2.51 o 
  -7   4   3      315.28      314.57      5.84 o 
  -6   4   3      217.80      205.25      3.87 o 
  -5   4   3      300.08      304.91      4.60 o 
  -4   4   3      122.90      125.25      3.13 o 
  -3   4   3       40.35       35.91      1.97 o 
  -2   4   3      305.31      309.09      4.47 o 
  -1   4   3      793.19      841.33     11.30 o 
   0   4   3       15.62       16.86      1.35 o 
   1   4   3      377.47      391.60      4.95 o 
   2   4   3      123.76      113.46      4.02 o 
   3   4   3      766.30      807.71     13.71 o 
   4   4   3       27.22       23.20      1.75 o 
   5   4   3       67.04       67.84      2.97 o 
   6   4   3       34.50       36.03      2.95 o 
   7   4   3      169.61      170.80      3.37 o 
   8   4   3       62.53       64.73      2.22 o 
   9   4   3      209.44      207.93      6.04 o 
  10   4   3      143.85      152.24      5.79 o 
  11   4   3       17.65       21.83      4.19 o 
 -11   5   3        0.39        1.58      0.71 o 
 -10   5   3       57.29       60.87      4.52 o 
  -9   5   3       58.16       50.36      3.67 o 
  -8   5   3       34.76       34.52      2.77 o 
  -7   5   3      325.78      325.06      6.43 o 
  -6   5   3      262.57      257.61      5.02 o 
  -5   5   3       79.75       68.46      2.34 o 
  -4   5   3      427.91      417.36      6.16 o 
  -3   5   3      168.44      161.69      4.01 o 
  -2   5   3      465.08      474.90     10.17 o 
  -1   5   3      101.11      101.30      3.38 o 
   0   5   3      549.35      529.66     12.01 o 
   1   5   3       46.49       46.95      2.51 o 
   2   5   3     1206.42     1264.69     16.91 o 
   3   5   3      221.60      225.52      3.14 o 
   4   5   3      100.52       89.09      2.29 o 
   5   5   3      108.64      102.09      3.08 o 
   6   5   3      130.55      129.54      2.96 o 
   7   5   3      110.44      106.33      2.83 o 
   8   5   3       31.51       30.63      2.32 o 
   9   5   3      137.01      134.32      3.90 o 
  10   5   3       24.30       17.53      7.85 o 
 -10   6   3        5.74        5.64      2.91 o 
  -9   6   3      188.82      188.64      4.49 o 
  -8   6   3       12.28       13.16      1.77 o 
  -7   6   3      280.51      302.89      4.72 o 
  -6   6   3       42.69       46.38      3.21 o 
  -5   6   3      487.93      497.67     12.10 o 
  -4   6   3      162.74      163.48      5.19 o 
  -3   6   3      289.45      275.17      7.24 o 
  -2   6   3      365.45      358.83     25.45 o 
  -1   6   3      104.21      106.12      1.98 o 
   0   6   3       28.75       30.30      2.88 o 
   1   6   3      203.92      193.33      4.10 o 
   2   6   3       70.59       69.64      2.67 o 
   3   6   3       67.52       64.85      3.26 o 
   4   6   3       77.43       78.67      2.39 o 
   5   6   3      162.10      150.47      3.86 o 
   6   6   3       47.37       46.53      2.01 o 
   7   6   3      141.27      128.81      8.09 o 
   8   6   3      112.00      117.33      4.43 o 
   9   6   3      199.34      203.51      7.88 o 
  -9   7   3       22.29       13.34      5.22 o 
  -8   7   3       80.54       82.49      2.10 o 
  -7   7   3       32.54       31.42      3.01 o 
  -6   7   3        5.73        5.24      1.52 o 
  -5   7   3      127.62      121.85      3.15 o 
  -4   7   3       23.42       23.99      2.54 o 
  -3   7   3       20.98       13.00      2.15 o 
  -2   7   3      446.10      453.54     15.74 o 
  -1   7   3       27.80       31.10      2.66 o 
   0   7   3      255.10      244.33      4.25 o 
   1   7   3      113.02      117.73      2.67 o 
   2   7   3      115.98      101.80      2.83 o 
   3   7   3       79.28       79.24      2.48 o 
   4   7   3      148.23      148.18      2.67 o 
   5   7   3        8.74        5.13      1.59 o 
   6   7   3       24.15       18.14      2.79 o 
   7   7   3       80.38       87.55      5.98 o 
   8   7   3       32.85       32.14      2.38 o 
  -8   8   3       48.25       52.35      3.81 o 
  -7   8   3      145.63      164.94      3.79 o 
  -6   8   3       77.99       89.86      4.89 o 
  -5   8   3      114.64      123.21      4.61 o 
  -4   8   3      120.84      126.81      7.96 o 
  -3   8   3        1.12        1.58      1.04 o 
  -2   8   3      205.74      203.12     10.70 o 
  -1   8   3       63.74       72.34      5.01 o 
   0   8   3       80.00       72.02      4.21 o 
   1   8   3       43.79       44.45      2.67 o 
   2   8   3        4.44        3.15      1.49 o 
   3   8   3       44.45       44.09      2.61 o 
   4   8   3        1.78        2.19      1.12 o 
   5   8   3       29.84       32.99      2.53 o 
   6   8   3        3.77        5.25      1.73 o 
   7   8   3       29.41       15.82      5.74 o 
  -5   9   3       10.05        9.95      3.67 o 
  -4   9   3       41.04       36.84      6.92 o 
  -3   9   3      225.78      226.28      6.86 o 
  -2   9   3       69.27       66.30      3.86 o 
  -1   9   3      115.92      134.38      7.46 o 
   0   9   3       83.27       77.94      6.09 o 
   1   9   3       69.89       70.30      4.73 o 
   2   9   3       53.13       64.09      4.39 o 
   3   9   3       25.66       20.60      7.62 o 
   4   9   3        9.46        7.29      2.91 o 
   5   9   3        5.13        2.66      2.13 o 
  -5  -9   4       22.23       17.84      2.47 o 
  -4  -9   4      123.29      142.14      4.22 o 
  -7  -8   4        1.90        2.49      2.02 o 
  -6  -8   4      109.26      122.63      5.81 o 
  -5  -8   4      217.75      231.51     10.22 o 
  -4  -8   4       25.25       29.00      2.72 o 
  -3  -8   4       11.82        6.02      3.06 o 
  -2  -8   4      165.57      164.73      6.26 o 
  -1  -8   4      216.63      202.99     10.27 o 
   0  -8   4      207.67      216.72      8.37 o 
  -7  -7   4       23.45       27.46     10.92 o 
  -6  -7   4       44.77       48.17     10.65 o 
  -5  -7   4      153.32      165.22      7.68 o 
  -4  -7   4       11.27        6.48      2.74 o 
  -3  -7   4       20.58       17.96      7.59 o 
  -2  -7   4      632.81      644.99     10.03 o 
  -1  -7   4      111.46      118.82      3.47 o 
   0  -7   4      121.32      110.57      6.10 o 
   1  -7   4      205.90      207.48      5.37 o 
   2  -7   4       64.15       61.57      3.20 o 
   3  -7   4       58.34       55.28      2.48 o 
  -5  -6   4       22.07       24.62      6.43 o 
  -4  -6   4       50.34       43.74     10.41 o 
  -3  -6   4      400.18      383.37     14.79 o 
  -2  -6   4      438.83      441.71     13.18 o 
  -1  -6   4      217.47      197.18     12.41 o 
   0  -6   4      465.00      486.67     15.31 o 
   1  -6   4      488.44      490.11     12.06 o 
   2  -6   4      118.18      112.24      3.31 o 
   3  -6   4      106.77      100.45      5.03 o 
   4  -6   4      162.18      165.65      5.43 o 
   5  -6   4        5.27        3.24      1.72 o 
   6  -6   4       25.17       18.47      5.83 o 
  -5  -5   4      212.78      205.61      6.71 o 
  -4  -5   4       51.01       53.15      7.58 o 
  -3  -5   4      598.69      619.56     13.58 o 
  -2  -5   4      152.75      146.30      5.92 o 
  -1  -5   4       13.67       10.11      1.91 o 
   0  -5   4      107.16       96.79      4.11 o 
   1  -5   4       14.08       21.15      5.53 o 
   2  -5   4      176.03      167.96      4.24 o 
   3  -5   4     1064.01     1099.61     21.84 o 
   4  -5   4      309.85      320.39     11.48 o 
   5  -5   4      366.31      362.31     12.32 o 
   6  -5   4      196.98      223.35      4.65 o 
   7  -5   4      190.06      194.58      6.94 o 
   8  -5   4       68.52       76.36      3.95 o 
  -4  -4   4      825.91      791.56     20.59 o 
  -2  -4   4      378.84      394.91      7.69 o 
  -1  -4   4      125.59      108.53      3.72 o 
   0  -4   4      567.89      557.38     24.83 o 
   1  -4   4       76.61       68.07      3.86 o 
   3  -4   4      168.69      176.25      5.40 o 
   4  -4   4      171.70      173.29      6.17 o 
   5  -4   4       13.24        9.10      3.28 o 
   6  -4   4       36.07       33.69      2.31 o 
   7  -4   4      241.11      244.99      5.49 o 
   8  -4   4       58.80       54.31      3.25 o 
   9  -4   4       13.17        9.63      2.90 o 
  10  -4   4       56.61       53.33      3.35 o 
 -11  -3   4      105.71      103.16      4.00 o 
 -10  -3   4      115.45      120.59      5.63 o 
  -9  -3   4       85.86       82.02      4.25 o 
  -4  -3   4      314.71      290.88      8.76 o 
  -3  -3   4      253.62      263.19      7.17 o 
  -1  -3   4       46.67       53.09      1.73 o 
   0  -3   4       78.56       79.94      5.88 o 
   1  -3   4      925.03     1006.88     16.15 o 
   2  -3   4       76.36       68.19      3.41 o 
   3  -3   4        3.20        2.55      2.00 o 
   4  -3   4      315.80      301.99      9.78 o 
   5  -3   4      197.86      199.64      5.49 o 
   6  -3   4       74.26       57.07      4.39 o 
   7  -3   4      112.93      105.79      4.99 o 
   8  -3   4        9.54        7.64      2.48 o 
   9  -3   4       26.53       15.80      6.90 o 
  10  -3   4       36.79       38.88      4.88 o 
  11  -3   4       23.07       21.86      6.96 o 
 -12  -2   4       11.41        6.88      5.29 o 
 -11  -2   4       99.06       92.29      3.99 o 
 -10  -2   4      256.72      246.63      5.81 o 
  -9  -2   4      263.36      260.68     10.21 o 
  -8  -2   4      127.11      140.39      8.95 o 
  -7  -2   4       37.30       23.60      7.72 o 
  -4  -2   4       84.76       74.51      4.69 o 
  -3  -2   4      494.83      497.73      9.62 o 
  -2  -2   4      719.80      694.18      8.67 o 
  -1  -2   4     1731.13     1861.44     21.42 o 
   0  -2   4      167.43      164.35      2.30 o 
   1  -2   4      443.62      447.86      9.33 o 
   2  -2   4      452.64      463.27      5.28 o 
   3  -2   4      171.80      144.52      3.26 o 
   4  -2   4       11.81        8.33      1.18 o 
   5  -2   4      116.63      101.21      2.63 o 
   6  -2   4      242.78      259.06      4.40 o 
   7  -2   4       31.48       32.62      3.23 o 
   8  -2   4      161.07      173.69      5.98 o 
   9  -2   4        2.83        2.27      1.47 o 
  10  -2   4       16.74       14.92      6.77 o 
  11  -2   4       13.62       14.56      5.71 o 
 -13  -1   4        8.25        3.59      2.68 o 
 -12  -1   4       45.17       40.90      5.53 o 
 -11  -1   4       13.77       12.57      5.36 o 
 -10  -1   4       59.70       62.33      7.48 o 
  -9  -1   4      348.86      356.73      6.73 o 
  -8  -1   4      120.68      118.19      3.90 o 
  -7  -1   4      517.85      523.21      9.83 o 
  -6  -1   4       67.48       56.03      2.13 o 
  -5  -1   4      967.15     1019.86     24.58 o 
  -4  -1   4      113.34      131.80      4.72 o 
  -3  -1   4      811.32      884.35      9.87 o 
  -2  -1   4      987.47     1051.18     10.22 o 
  -1  -1   4       71.66       63.13      1.31 o 
   0  -1   4      298.00      305.41      4.67 o 
   1  -1   4      622.74      616.43      8.39 o 
   2  -1   4      184.82      193.18      3.84 o 
   3  -1   4     1428.80     1466.13     24.83 o 
   4  -1   4      206.20      195.84      3.71 o 
   5  -1   4      707.48      779.88     11.89 o 
   6  -1   4      253.64      230.42      4.47 o 
   7  -1   4      194.21      209.07      6.64 o 
   8  -1   4       11.97       16.55      4.27 o 
   9  -1   4       23.41       22.44      8.94 o 
  10  -1   4       35.64       30.92     12.55 o 
  11  -1   4        3.82       -2.74      2.74 o 
  12  -1   4       30.14       14.84      9.71 o 
 -13   0   4      342.13      352.38     10.21 o 
 -12   0   4       33.83       23.77      9.53 o 
 -11   0   4       59.48       59.75      6.99 o 
 -10   0   4      173.13      168.41      3.18 o 
  -9   0   4      106.59      105.78      2.87 o 
  -8   0   4      601.26      608.54     29.99 o 
  -7   0   4       43.39       49.78      2.92 o 
  -6   0   4        2.21        4.86      2.37 o 
  -5   0   4      748.52      865.16     15.10 o 
  -4   0   4     2800.76     3009.88     41.50 o 
  -3   0   4      326.43      314.99      6.42 o 
  -2   0   4     2927.93     3001.57     23.61 o 
  -1   0   4      915.76      936.38      8.98 o 
   0   0   4      963.27      898.75     18.00 o 
   1   0   4     2294.17     2445.92     19.19 o 
   2   0   4      406.51      390.50      4.12 o 
   3   0   4        3.46        9.62      0.93 o 
   4   0   4      448.41      482.89      6.63 o 
   5   0   4       70.95       84.43      2.14 o 
   6   0   4      112.26      101.65      2.80 o 
   7   0   4       10.51        8.19      3.66 o 
   8   0   4        0.07        2.16      2.89 o 
   9   0   4      172.77      173.73      6.00 o 
  10   0   4      279.23      307.92     11.54 o 
  11   0   4       56.50       59.31      4.84 o 
  12   0   4      110.22      128.86      5.75 o 
 -13   1   4        8.83        4.79      4.55 o 
 -12   1   4       47.56       39.11     13.12 o 
 -11   1   4       13.91       10.14      4.57 o 
 -10   1   4       55.42       50.61      1.70 o 
  -9   1   4      354.95      343.58      6.86 o 
  -8   1   4      126.41      130.63      5.51 o 
  -7   1   4      526.17      544.22     10.71 o 
  -6   1   4       72.83       68.45      4.45 o 
  -5   1   4      960.36     1000.28     18.27 o 
  -4   1   4      112.91      141.28      1.78 o 
  -3   1   4      820.94      899.78      7.99 o 
  -2   1   4      984.35     1026.96      8.58 o 
  -1   1   4       71.78       62.61      2.05 o 
   0   1   4      295.14      301.67      4.45 o 
   1   1   4      614.62      628.94      6.75 o 
   2   1   4      190.71      203.55      3.32 o 
   3   1   4     1415.56     1500.03     12.85 o 
   4   1   4      200.81      200.72      7.02 o 
   5   1   4      709.12      778.91     14.98 o 
   6   1   4      259.04      234.76      3.88 o 
   7   1   4      194.37      196.95      3.26 o 
   8   1   4       10.55        9.60      3.10 o 
   9   1   4       21.95       19.89      4.47 o 
  10   1   4       33.26       24.43     11.32 o 
  11   1   4        4.33        4.61      2.59 o 
  12   1   4       29.03       40.36      4.01 o 
 -12   2   4       11.96        7.06      3.35 o 
 -11   2   4       98.15       84.70     10.41 o 
 -10   2   4      255.58      249.82      6.76 o 
  -9   2   4      263.12      254.36      5.20 o 
  -8   2   4      126.12      138.93      2.84 o 
  -7   2   4       35.72       27.86      2.38 o 
  -6   2   4      279.82      268.69      3.89 o 
  -5   2   4      125.80      135.33      2.27 o 
  -4   2   4       85.85       68.33      1.39 o 
  -3   2   4      496.65      514.68      6.62 o 
  -2   2   4      722.36      714.15     12.44 o 
  -1   2   4     1765.77     1849.92     14.07 o 
   0   2   4      178.04      176.03      2.08 o 
   1   2   4      432.03      453.94      6.99 o 
   2   2   4      441.42      465.87      7.72 o 
   3   2   4      178.81      156.00      6.20 o 
   4   2   4       10.38        7.38      1.43 o 
   5   2   4      116.31      105.80      2.92 o 
   6   2   4      244.75      255.94      4.73 o 
   7   2   4       31.55       25.74      3.29 o 
   8   2   4      160.50      161.87      6.13 o 
   9   2   4        2.68        5.44      3.36 o 
  10   2   4       15.76       12.58      3.30 o 
  11   2   4       14.37       21.53      8.62 o 
 -12   3   4       17.19       15.78     10.10 o 
 -11   3   4      104.20       99.79      5.31 o 
 -10   3   4      120.59      130.21      4.90 o 
  -9   3   4       80.51       79.01      2.95 o 
  -8   3   4      134.91      133.55      2.34 o 
  -7   3   4      549.79      558.74      8.00 o 
  -6   3   4      269.56      247.13      3.02 o 
  -5   3   4      150.08      161.28      2.42 o 
  -4   3   4      322.40      295.19      4.33 o 
  -3   3   4      250.56      249.97      3.28 o 
  -1   3   4       46.63       56.36      1.98 o 
   0   3   4       79.88       81.73      3.22 o 
   1   3   4      933.08     1040.86     13.83 o 
   2   3   4       79.76       72.93      2.24 o 
   3   3   4        4.14        3.27      0.89 o 
   4   3   4      315.12      312.46      5.83 o 
   5   3   4      200.63      205.67      4.08 o 
   6   3   4       76.65       62.63      2.63 o 
   7   3   4      107.26      101.19      2.36 o 
   8   3   4        9.70       11.42      2.12 o 
   9   3   4       29.03       25.57      3.00 o 
  10   3   4       38.64       37.89      5.24 o 
  11   3   4       22.42       22.08      3.40 o 
 -12   4   4       14.44       14.51      6.27 o 
 -11   4   4       76.12       78.66      3.97 o 
 -10   4   4       97.56       93.86      4.82 o 
  -9   4   4       53.86       55.87      2.34 o 
  -8   4   4       11.37        8.82      1.65 o 
  -7   4   4       53.58       49.45      1.34 o 
  -6   4   4        8.19       11.76      1.39 o 
  -5   4   4      434.76      411.73      4.34 o 
  -4   4   4      828.47      789.58     10.27 o 
  -3   4   4      156.79      147.71      2.51 o 
  -2   4   4      393.73      404.01      7.34 o 
  -1   4   4      120.87      102.43      3.30 o 
   0   4   4      566.98      571.06      9.56 o 
   1   4   4       82.95       77.34      2.50 o 
   2   4   4      239.13      254.25      6.04 o 
   3   4   4      164.57      164.15      3.48 o 
   4   4   4      170.18      169.69      3.89 o 
   5   4   4       13.88       13.81      2.20 o 
   6   4   4       35.30       36.76      1.55 o 
   7   4   4      240.80      242.31      8.00 o 
   8   4   4       59.05       51.10      3.26 o 
   9   4   4       13.26        6.63      5.54 o 
  10   4   4       57.02       53.86     12.28 o 
  11   4   4       56.44       67.97      4.78 o 
 -11   5   4       18.63       11.54      4.05 o 
 -10   5   4      137.77      139.33      3.71 o 
  -9   5   4      219.60      231.79      9.50 o 
  -8   5   4       24.10       24.03      2.58 o 
  -7   5   4       48.00       46.09      2.91 o 
  -6   5   4       38.32       41.01      2.68 o 
  -5   5   4      220.07      216.39      5.20 o 
  -4   5   4       51.97       51.90      2.37 o 
  -3   5   4      605.26      605.93     10.46 o 
  -2   5   4      150.79      149.91      3.48 o 
  -1   5   4       13.66       10.37      1.64 o 
   0   5   4      108.56      102.90      4.00 o 
   1   5   4       13.77       15.73      3.38 o 
   2   5   4      174.15      171.98      3.51 o 
   3   5   4     1067.15     1125.29     13.64 o 
   4   5   4      309.22      306.28     10.27 o 
   5   5   4      360.08      353.97      7.44 o 
   6   5   4      191.05      207.30      4.34 o 
   7   5   4      197.51      203.18      4.04 o 
   8   5   4       70.14       73.00      3.09 o 
   9   5   4        5.76        4.36      2.60 o 
  10   5   4        3.43        2.45      1.72 o 
 -10   6   4       13.28       11.33      3.17 o 
  -9   6   4       23.56       20.45      6.64 o 
  -8   6   4       48.62       50.04      2.30 o 
  -7   6   4       11.50        5.91      1.96 o 
  -6   6   4       70.05       65.70      5.35 o 
  -5   6   4       23.59       27.34      2.88 o 
  -4   6   4       51.08       62.37      9.94 o 
  -3   6   4      399.47      385.58      9.08 o 
  -2   6   4      443.87      429.48      9.21 o 
  -1   6   4      219.33      203.55      3.79 o 
   0   6   4      478.80      500.00      7.68 o 
   1   6   4      489.15      466.01     18.31 o 
   2   6   4      114.45      109.72      3.54 o 
   3   6   4      103.42      103.87      2.17 o 
   4   6   4      165.18      166.06      3.14 o 
   5   6   4        5.82        4.70      1.17 o 
   6   6   4       25.46       21.72      2.94 o 
   7   6   4      287.40      292.32      7.44 o 
   8   6   4      128.50      127.54      9.23 o 
   9   6   4       50.19       36.58     14.80 o 
  -9   7   4       70.34       68.52      5.88 o 
  -8   7   4       83.65       88.51      3.08 o 
  -7   7   4       25.84       26.37      3.22 o 
  -6   7   4       45.33       46.49      3.22 o 
  -5   7   4      154.30      159.22      7.18 o 
  -4   7   4       11.31        8.20      2.41 o 
  -3   7   4       21.51       20.25      5.21 o 
  -2   7   4      635.05      639.11      8.20 o 
  -1   7   4      111.39      108.54      3.52 o 
   0   7   4      121.79      113.76      2.17 o 
   1   7   4      207.12      222.07      5.00 o 
   2   7   4       65.74       67.76      2.49 o 
   3   7   4       58.84       61.43      3.38 o 
   4   7   4       96.88      103.49      3.80 o 
   5   7   4      137.21      137.96      4.33 o 
   6   7   4       71.99       83.95      6.64 o 
   7   7   4       74.65       75.01      3.23 o 
   8   7   4       26.17       19.78      3.20 o 
  -7   8   4        2.11        1.76      1.15 o 
  -6   8   4      109.92      126.91      4.19 o 
  -5   8   4      214.65      244.73      6.28 o 
  -4   8   4       25.37       25.00      5.08 o 
  -3   8   4       13.63       12.32      2.93 o 
  -2   8   4      170.86      183.27      5.26 o 
  -1   8   4      221.54      211.92      6.72 o 
   0   8   4      210.01      201.12      6.48 o 
   1   8   4       59.23       59.18      4.53 o 
   2   8   4       99.28      114.09      9.25 o 
   3   8   4       56.78       60.81      2.28 o 
   4   8   4       87.14       88.48      4.41 o 
   5   8   4       48.84       47.23      3.35 o 
   6   8   4        1.67        3.92      1.48 o 
  -5   9   4       24.04       16.37      5.60 o 
  -4   9   4      122.88      143.07      9.42 o 
  -3   9   4      118.48      118.18      4.81 o 
  -2   9   4      131.79      145.10      8.57 o 
  -1   9   4        5.75        5.38      1.74 o 
   0   9   4       56.11       46.28      5.75 o 
   1   9   4       14.62        9.68      3.10 o 
   2   9   4       63.13       71.93      3.86 o 
   3   9   4      103.64      105.24      4.23 o 
   4   9   4       87.12       96.74      4.14 o 
  -4  -9   5       61.52       48.95      5.00 o 
  -3  -9   5       30.14       33.87      3.63 o 
  -7  -8   5       32.88       33.24      9.11 o 
  -6  -8   5       28.55       28.25     10.03 o 
  -5  -8   5      133.02      143.15      9.10 o 
  -4  -8   5       56.07       54.74      6.42 o 
  -3  -8   5       15.00       14.37      7.04 o 
  -2  -8   5        9.53        6.39      2.67 o 
  -1  -8   5       82.97       75.70      3.91 o 
   0  -8   5       22.67       17.50      7.34 o 
  -9  -7   5       71.30       81.94      5.34 o 
  -8  -7   5        9.86        8.57      5.26 o 
  -7  -7   5        6.20       10.08      2.80 o 
  -6  -7   5        5.05        3.26      1.59 o 
  -5  -7   5       92.79       85.40      4.89 o 
  -4  -7   5       19.27       16.29      7.74 o 
  -3  -7   5       83.72       86.71      3.82 o 
  -2  -7   5      190.50      198.48      5.00 o 
  -1  -7   5       62.91       68.21      5.40 o 
   0  -7   5      837.27      894.58     14.72 o 
   1  -7   5      129.77      136.75      4.09 o 
   2  -7   5       83.18       90.50      3.54 o 
   3  -7   5       42.59       43.90      2.56 o 
  -8  -6   5       36.97       29.70      3.07 o 
  -7  -6   5      243.10      259.61      9.78 o 
  -6  -6   5       34.92       28.91     11.63 o 
  -5  -6   5      275.53      275.15      6.55 o 
  -4  -6   5       88.76       85.18      4.61 o 
  -3  -6   5      323.90      333.64     11.06 o 
  -2  -6   5      341.59      353.42     11.06 o 
  -1  -6   5      274.84      253.50      8.67 o 
   0  -6   5      197.71      206.01      7.16 o 
   1  -6   5       94.98      102.78      3.12 o 
   2  -6   5       12.62       14.60      4.37 o 
   3  -6   5      136.33      122.88      5.72 o 
   4  -6   5        7.15        4.84      1.43 o 
   5  -6   5       37.27       41.20      2.36 o 
   6  -6   5        9.13        7.36      2.24 o 
  -7  -5   5      171.25      167.33      7.70 o 
  -6  -5   5       47.38       42.98      4.21 o 
  -5  -5   5      332.02      344.99     11.11 o 
  -4  -5   5      274.48      264.15      7.75 o 
  -3  -5   5       18.97       18.53      2.38 o 
  -2  -5   5      873.97      866.24     11.98 o 
  -1  -5   5       96.37       87.91      4.80 o 
   0  -5   5       86.61       82.40      2.48 o 
   1  -5   5      201.92      211.42      6.10 o 
   2  -5   5      361.91      371.32      9.68 o 
   3  -5   5      139.72      146.16      5.73 o 
   4  -5   5      216.84      209.97      8.44 o 
   5  -5   5       87.28       84.85      2.91 o 
   6  -5   5      162.30      163.96      5.61 o 
   7  -5   5       36.06       34.06      6.66 o 
   8  -5   5      204.97      206.62      6.05 o 
  -6  -4   5      447.49      421.02     13.14 o 
  -5  -4   5      582.87      606.97     13.88 o 
  -3  -4   5       27.67       26.88      2.96 o 
  -2  -4   5        9.83        6.80      1.49 o 
  -1  -4   5      180.90      196.78      4.24 o 
   0  -4   5       45.96       41.79      3.06 o 
   1  -4   5      331.79      311.58      9.89 o 
   2  -4   5       18.52       20.27      4.71 o 
   3  -4   5      598.06      618.09     13.89 o 
   4  -4   5      298.57      301.68     10.90 o 
   5  -4   5      537.69      586.80     16.94 o 
   6  -4   5      428.56      454.45     11.38 o 
   7  -4   5       49.53       47.85      3.01 o 
   8  -4   5      191.58      203.21      8.53 o 
   9  -4   5       45.42       43.76      6.09 o 
  10  -4   5       11.26       10.76      2.61 o 
  -5  -3   5      154.94      154.22      6.13 o 
  -4  -3   5      503.66      489.62     14.94 o 
  -3  -3   5      907.65      921.83     32.30 o 
  -2  -3   5      138.51      132.26      6.07 o 
  -1  -3   5      581.25      579.40     26.33 o 
   0  -3   5      814.43      852.28     18.12 o 
   1  -3   5      442.14      445.49     11.14 o 
   2  -3   5      218.74      213.61      6.69 o 
   3  -3   5       27.95       25.91      2.98 o 
   4  -3   5       20.14       14.84      4.49 o 
   5  -3   5      744.77      763.34     13.47 o 
   6  -3   5      219.39      223.35      7.46 o 
   7  -3   5      235.81      217.75      6.67 o 
   8  -3   5        5.10        0.37      2.51 o 
   9  -3   5        7.24        4.01      2.41 o 
  10  -3   5       33.48       22.41     10.43 o 
  11  -3   5       29.02       17.24      8.41 o 
 -12  -2   5       43.02       44.61      3.20 o 
 -11  -2   5       96.66       91.46      3.96 o 
  -5  -2   5      213.70      206.67      6.99 o 
  -4  -2   5      245.89      224.73      7.23 o 
  -3  -2   5      114.11      118.51      3.37 o 
  -2  -2   5       90.89      103.54      2.58 o 
  -1  -2   5      654.62      714.61      9.13 o 
   0  -2   5      928.78     1061.43     22.83 o 
   1  -2   5      130.40      163.09      4.99 o 
   2  -2   5      290.70      305.13      7.80 o 
   3  -2   5      125.33      128.15      6.84 o 
   4  -2   5      131.97      118.41      5.89 o 
   5  -2   5       70.69       68.47      2.38 o 
   6  -2   5       48.56       43.67      1.37 o 
   7  -2   5      860.93      927.33     26.97 o 
   8  -2   5      285.88      304.90      7.10 o 
   9  -2   5       23.56       23.97      9.71 o 
  10  -2   5        4.05        2.57      2.28 o 
  11  -2   5        6.92        4.85      3.37 o 
 -12  -1   5       65.73       65.96      3.33 o 
 -11  -1   5       50.76       55.95      3.89 o 
 -10  -1   5        8.74        5.62      4.18 o 
  -9  -1   5       40.11       38.97      3.46 o 
  -8  -1   5       28.19       24.48      2.58 o 
  -7  -1   5      132.06      128.35      5.08 o 
  -6  -1   5      487.78      453.06      8.91 o 
  -5  -1   5       13.89       12.93      1.54 o 
  -4  -1   5      647.15      707.93     12.39 o 
  -3  -1   5      120.79      114.79      2.19 o 
  -2  -1   5      929.15      998.43     10.35 o 
  -1  -1   5      435.97      456.16      8.55 o 
   0  -1   5      367.14      314.09      4.35 o 
   1  -1   5      935.15      977.97     18.14 o 
   2  -1   5      710.43      739.02     22.24 o 
   3  -1   5     1487.12     1517.06     42.09 o 
   4  -1   5      333.90      347.19     10.95 o 
   5  -1   5       57.35       51.47      1.65 o 
   6  -1   5      123.13      122.73      3.92 o 
   7  -1   5       54.11       60.97      4.18 o 
   8  -1   5      139.27      157.32      5.43 o 
   9  -1   5       49.05       46.33      8.08 o 
  10  -1   5      161.55      172.24      6.66 o 
  11  -1   5      114.07       98.04      7.42 o 
 -12   0   5       42.63       50.00      3.97 o 
 -11   0   5        0.05        2.99      2.46 o 
 -10   0   5        1.06       -1.18      1.22 o 
  -9   0   5      378.70      392.09      7.65 o 
  -8   0   5       91.20       94.98      3.17 o 
  -7   0   5        7.19        8.97      2.41 o 
  -6   0   5      277.42      256.07      5.52 o 
  -5   0   5      364.52      391.90      8.07 o 
  -4   0   5      707.71      718.65     18.65 o 
  -3   0   5       15.77       16.12      3.68 o 
  -2   0   5       20.39       22.61      1.23 o 
  -1   0   5       21.54       29.80      1.49 o 
   0   0   5      103.56       94.46      1.92 o 
   1   0   5      118.54      132.02      2.90 o 
   2   0   5      551.82      627.23      9.95 o 
   3   0   5      765.35      797.21     10.82 o 
   4   0   5       40.54       51.22      2.37 o 
   5   0   5      203.24      232.15      5.97 o 
   6   0   5     1628.31     1630.49     29.64 o 
   7   0   5       16.07        8.11      1.30 o 
   8   0   5      150.23      145.10      7.02 o 
   9   0   5       90.68       90.78      5.47 o 
  10   0   5      186.31      210.64      7.64 o 
  11   0   5       28.35       11.77      3.14 o 
 -12   1   5       67.73       69.24      5.33 o 
 -11   1   5       49.97       44.45     12.16 o 
  -9   1   5       40.25       45.12      6.03 o 
  -8   1   5       29.00       24.05      5.20 o 
  -7   1   5      128.66      123.47      3.55 o 
  -6   1   5      496.14      464.31      8.80 o 
  -5   1   5       15.39       17.09      1.62 o 
  -4   1   5      630.85      683.84     12.49 o 
  -3   1   5      116.79      111.29      3.20 o 
  -2   1   5      915.89      953.32     28.32 o 
  -1   1   5      444.65      470.36     11.51 o 
   0   1   5      373.36      335.63      6.19 o 
   1   1   5      948.73     1018.23      9.79 o 
   2   1   5      724.57      759.57      8.86 o 
   3   1   5     1493.87     1520.29     18.35 o 
   4   1   5      329.01      347.89      4.96 o 
   5   1   5       56.28       52.46      2.42 o 
   6   1   5      122.77      123.30      3.03 o 
   7   1   5       54.05       51.22      1.64 o 
   8   1   5      140.17      155.18      6.20 o 
   9   1   5       50.11       49.95      4.96 o 
  10   1   5      158.38      166.79      6.92 o 
  11   1   5      111.01       97.33      9.94 o 
 -12   2   5       42.28       46.92      4.44 o 
 -11   2   5       99.22       88.54      4.18 o 
 -10   2   5      120.22      118.01      3.72 o 
  -9   2   5       28.79       22.02      1.48 o 
  -8   2   5      363.73      341.96      5.56 o 
  -7   2   5      761.27      782.70      9.56 o 
  -6   2   5      446.73      448.68      7.28 o 
  -5   2   5      215.66      210.45      5.02 o 
  -4   2   5      246.19      246.58      3.78 o 
  -3   2   5      111.78      122.46      3.23 o 
  -2   2   5       91.14      100.59      2.57 o 
  -1   2   5      654.29      720.85     12.92 o 
   0   2   5      924.63     1068.13     12.31 o 
   1   2   5      133.50      153.53      2.84 o 
   2   2   5      298.81      311.29      4.79 o 
   3   2   5      124.91      132.65      2.72 o 
   4   2   5      130.74      129.96      3.68 o 
   5   2   5       69.32       65.90      1.83 o 
   6   2   5       52.81       48.69      1.79 o 
   7   2   5      862.56      932.03     18.65 o 
   8   2   5      282.93      291.62     11.29 o 
   9   2   5       21.45       18.99      8.35 o 
  10   2   5        4.58        4.60      3.31 o 
  11   2   5        7.21        3.51      4.55 o 
 -12   3   5       13.46        7.24      7.23 o 
 -11   3   5      113.03      117.96      3.44 o 
 -10   3   5        0.55        0.67      0.55 o 
  -9   3   5        2.53        1.19      0.59 o 
  -8   3   5       82.35       74.72      1.67 o 
  -7   3   5      175.56      170.42      3.25 o 
  -6   3   5       98.81      103.49      3.95 o 
  -5   3   5      156.49      155.14      2.49 o 
  -4   3   5      511.79      518.57      7.36 o 
  -3   3   5      889.44      919.20     14.27 o 
  -2   3   5      136.08      138.09      5.22 o 
  -1   3   5      576.14      579.49      8.45 o 
   0   3   5      820.57      865.10     11.86 o 
   1   3   5      439.72      450.14     10.35 o 
   2   3   5      220.18      218.20      4.09 o 
   3   3   5       27.70       27.65      1.33 o 
   4   3   5       21.82       20.97      1.61 o 
   5   3   5      743.70      785.18      9.61 o 
   6   3   5      218.47      223.35      4.13 o 
   7   3   5      236.04      239.43     11.50 o 
   8   3   5        4.89        4.34      1.00 o 
   9   3   5        6.98        6.47      2.69 o 
  10   3   5       34.95       28.37      5.01 o 
  11   3   5       29.96       33.24      8.96 o 
 -11   4   5      113.96      116.93      4.25 o 
 -10   4   5      101.65      111.55      3.53 o 
  -9   4   5       94.33       94.61      3.42 o 
  -8   4   5       17.15       14.48      1.24 o 
  -7   4   5       81.85       80.10      2.43 o 
  -6   4   5      436.69      405.09      7.03 o 
  -5   4   5      572.28      575.46      8.01 o 
  -4   4   5      119.13      100.99      2.72 o 
  -3   4   5       29.14       27.68      1.99 o 
  -2   4   5        9.45        7.30      1.51 o 
  -1   4   5      180.86      200.67      4.01 o 
   0   4   5       45.93       40.31      2.02 o 
   1   4   5      330.18      317.61      5.50 o 
   2   4   5       16.72       14.77      1.62 o 
   3   4   5      610.21      642.41      8.08 o 
   4   4   5      307.98      301.94      6.72 o 
   5   4   5      547.28      570.10     13.11 o 
   6   4   5      426.80      443.32      6.86 o 
   7   4   5       45.80       43.16      3.77 o 
   8   4   5      192.92      194.31      5.80 o 
   9   4   5       44.37       46.69      4.69 o 
  10   4   5       10.51        6.13      3.18 o 
 -11   5   5      103.13      128.14      9.01 o 
 -10   5   5        0.78        0.34      1.19 o 
  -9   5   5       28.95       29.81      4.41 o 
  -8   5   5       11.96        7.19      1.57 o 
  -7   5   5      172.57      162.73      5.00 o 
  -6   5   5       49.68       42.61      2.86 o 
  -5   5   5      323.86      326.80      8.95 o 
  -4   5   5      265.63      251.75      6.16 o 
  -3   5   5       18.33       16.14      1.01 o 
  -2   5   5      877.90      880.97     14.56 o 
  -1   5   5       93.83       87.05      2.48 o 
   0   5   5       88.23       87.67      2.71 o 
   1   5   5      207.50      219.75      3.53 o 
   2   5   5      367.17      376.56      8.86 o 
   3   5   5      143.00      154.30      3.56 o 
   4   5   5      212.77      207.85      4.11 o 
   5   5   5       86.02       86.30      3.67 o 
   6   5   5      161.05      172.42      3.15 o 
   7   5   5       36.06       31.22      3.18 o 
   8   5   5      205.89      203.78     12.08 o 
   9   5   5        9.06        5.24      2.74 o 
  10   5   5       40.80       44.35      4.78 o 
 -10   6   5       15.52       15.73      2.98 o 
  -9   6   5       75.62       70.69      6.84 o 
  -8   6   5       36.26       39.77      4.17 o 
  -7   6   5      238.79      228.03     11.16 o 
  -6   6   5       37.20       32.24      4.46 o 
  -5   6   5      276.21      268.94      5.84 o 
  -4   6   5       85.49       77.87      5.02 o 
  -3   6   5      322.44      331.86     14.41 o 
  -2   6   5      343.69      352.58     11.18 o 
  -1   6   5      274.89      268.08      7.43 o 
   0   6   5      195.90      197.26      5.08 o 
   1   6   5       97.67      107.42      2.26 o 
   2   6   5       12.72        9.16      1.87 o 
   3   6   5      138.43      135.50      4.08 o 
   4   6   5        8.55       10.09      1.36 o 
   5   6   5       37.93       38.37      2.75 o 
   6   6   5       10.80       10.79      1.79 o 
   7   6   5      403.56      439.01      5.63 o 
   8   6   5       71.05       76.73      6.99 o 
   9   6   5      149.04      149.00      6.31 o 
  -9   7   5       71.69       97.89      5.30 o 
  -8   7   5       10.16        7.00      2.98 o 
  -7   7   5        5.65        3.72      2.11 o 
  -6   7   5        5.84        3.15      1.16 o 
  -5   7   5       92.33       95.70      3.79 o 
  -4   7   5       21.05       18.36      5.52 o 
  -3   7   5       80.94       77.05      4.96 o 
  -2   7   5      183.69      190.25      6.92 o 
  -1   7   5       61.21       70.64      7.62 o 
   0   7   5      842.26      912.22      7.55 o 
   1   7   5      135.51      135.10      4.14 o 
   2   7   5       81.49       81.34      3.42 o 
   3   7   5       41.95       40.33      2.13 o 
   4   7   5       45.00       39.02      2.45 o 
   5   7   5       32.07       34.12      3.07 o 
   6   7   5       45.55       46.88      4.05 o 
   7   7   5       41.78       35.60      2.72 o 
  -7   8   5       31.86       37.83      4.72 o 
  -6   8   5       26.45       26.25      3.14 o 
  -5   8   5      130.36      143.50      4.01 o 
  -4   8   5       58.18       62.37      5.62 o 
  -3   8   5       14.33       18.33      2.80 o 
  -2   8   5        9.36        4.99      3.40 o 
  -1   8   5       82.99       75.96      4.19 o 
   0   8   5       23.30       15.43      3.70 o 
   1   8   5       30.14       34.33      3.73 o 
   2   8   5      162.96      156.77      4.29 o 
   3   8   5       60.79       67.97      5.59 o 
   4   8   5       11.50        9.76      1.64 o 
   5   8   5       57.82       60.25      2.52 o 
   6   8   5      132.25      151.05     12.88 o 
  -4   9   5       59.33       58.23      4.23 o 
  -3   9   5       27.80       34.13      3.60 o 
  -2   9   5      111.29      129.78      4.27 o 
  -1   9   5      185.45      215.50     16.76 o 
   0   9   5       18.65       10.62      3.07 o 
   1   9   5       96.91      104.44      4.98 o 
   2   9   5       60.84       48.41      3.14 o 
   3   9   5       34.05       26.26      6.96 o 
  -3  -9   6       23.43       11.24      9.03 o 
  -6  -8   6       34.82       31.72      6.11 o 
  -5  -8   6       21.31       17.53      6.32 o 
  -4  -8   6      166.16      170.28      5.25 o 
  -3  -8   6      157.32      175.23      4.83 o 
  -2  -8   6       26.34       22.28      8.01 o 
  -1  -8   6      117.45      110.59      9.27 o 
   0  -8   6      164.77      148.48      6.48 o 
   1  -8   6       93.36       91.41      3.50 o 
  -8  -7   6       40.37       27.43     13.09 o 
  -7  -7   6       55.36       56.06      5.95 o 
  -6  -7   6      169.55      188.83      6.81 o 
  -5  -7   6       52.23       48.37      3.97 o 
  -4  -7   6       42.54       46.65      3.94 o 
  -3  -7   6       14.32       13.34      6.11 o 
  -2  -7   6       42.90       32.16      2.50 o 
  -1  -7   6      140.40      148.89      4.47 o 
   0  -7   6      195.02      191.62      5.05 o 
   1  -7   6      117.12      113.37      5.70 o 
   2  -7   6       27.22       27.20      3.10 o 
   3  -7   6      154.87      152.60      6.42 o 
   4  -7   6        6.21        2.55      1.56 o 
  -9  -6   6       11.27       15.58      6.07 o 
  -8  -6   6       34.57       32.71      9.30 o 
  -7  -6   6        7.55        2.73      3.25 o 
  -6  -6   6      184.17      176.18      8.18 o 
  -5  -6   6      148.77      142.24      6.84 o 
  -4  -6   6      109.80      102.02      8.03 o 
  -3  -6   6       20.83       19.80      7.64 o 
  -2  -6   6      319.59      314.39      9.88 o 
   0  -6   6      178.22      190.50      7.24 o 
   1  -6   6       30.15       30.80      2.19 o 
   2  -6   6       76.42       73.80      5.04 o 
   3  -6   6      294.61      309.66      6.84 o 
   4  -6   6      138.48      140.53      5.94 o 
   5  -6   6       72.76       74.87      4.06 o 
   6  -6   6       19.73       18.86      2.15 o 
 -10  -5   6       96.83      106.14      6.59 o 
  -9  -5   6       40.59       37.02      4.35 o 
  -8  -5   6      135.98      141.53      6.83 o 
  -7  -5   6       85.42       90.09      5.13 o 
  -6  -5   6       74.76       62.51      4.85 o 
  -5  -5   6       10.87       10.41      2.89 o 
  -4  -5   6       53.22       53.78     10.83 o 
  -3  -5   6       66.60       60.15      3.28 o 
  -2  -5   6       47.12       41.30      4.41 o 
  -1  -5   6        3.85        3.20      0.82 o 
   0  -5   6       47.03       43.74      2.94 o 
   1  -5   6      124.20      108.65      3.97 o 
   2  -5   6       34.90       32.80      2.95 o 
   3  -5   6      243.79      243.55      7.89 o 
   4  -5   6      296.92      322.10      8.62 o 
   5  -5   6      169.26      171.02      4.42 o 
   6  -5   6       88.50       85.22      4.46 o 
   7  -5   6       18.58       15.41      2.72 o 
   8  -5   6       34.85       35.27      7.45 o 
  -9  -4   6        0.08        0.26      1.79 o 
  -8  -4   6       28.60       28.02      4.22 o 
  -7  -4   6      306.15      304.39      7.38 o 
  -6  -4   6      108.50      103.39      4.73 o 
  -5  -4   6      237.44      214.80      6.94 o 
  -4  -4   6      168.79      163.81      5.54 o 
  -3  -4   6      653.27      614.86      8.97 o 
  -2  -4   6       54.91       44.94      2.05 o 
  -1  -4   6      238.19      222.14      6.88 o 
   0  -4   6       10.17       14.08      2.43 o 
   1  -4   6      232.71      223.48      6.95 o 
   2  -4   6      127.62      127.81      5.10 o 
   3  -4   6       60.62       62.86      3.33 o 
   4  -4   6        4.25        4.06      1.67 o 
   5  -4   6      377.99      411.10     10.60 o 
   6  -4   6       31.23       26.74      9.95 o 
   7  -4   6       10.23        8.57      2.29 o 
   8  -4   6      100.71      104.89      7.87 o 
   9  -4   6       74.81       66.31      3.40 o 
  10  -4   6        9.51        4.06      1.80 o 
  -8  -3   6       21.86       26.72      4.71 o 
  -7  -3   6       48.29       61.40      3.82 o 
  -6  -3   6      235.53      228.26      7.33 o 
  -4  -3   6      136.00      128.08      6.85 o 
  -3  -3   6        6.58        3.71      0.95 o 
  -2  -3   6       13.23        9.38      3.69 o 
  -1  -3   6      175.50      167.57      5.41 o 
   0  -3   6       60.32       61.19      3.40 o 
   1  -3   6      296.87      291.85     11.45 o 
   2  -3   6      255.79      271.48      8.76 o 
   3  -3   6       84.14       83.19      4.68 o 
   4  -3   6       73.43       69.32      4.15 o 
   5  -3   6       56.33       59.24      4.62 o 
   6  -3   6      128.24      137.08      5.13 o 
   7  -3   6      126.64      120.27      4.63 o 
   8  -3   6      285.54      302.42     12.29 o 
   9  -3   6      175.42      183.09      6.28 o 
  10  -3   6       43.94       44.82      4.12 o 
  -8  -2   6      159.39      138.87      5.57 o 
  -7  -2   6      348.29      327.00      9.35 o 
  -6  -2   6      319.02      310.64      7.99 o 
  -5  -2   6      131.74      130.69      6.53 o 
  -4  -2   6      165.62      170.24      6.16 o 
  -3  -2   6       52.49       52.60      5.32 o 
  -2  -2   6      820.59      857.69     20.01 o 
  -1  -2   6        6.67        3.91      1.69 o 
   0  -2   6      835.26      839.31     20.29 o 
   1  -2   6      280.22      283.26     10.10 o 
   2  -2   6      532.22      526.70     14.65 o 
   3  -2   6      433.10      444.54     12.40 o 
   4  -2   6       12.54       11.06      2.49 o 
   5  -2   6       56.73       49.25      1.81 o 
   6  -2   6      322.51      321.14     10.30 o 
   7  -2   6       41.26       39.94      3.83 o 
   8  -2   6      112.09      103.87      5.06 o 
   9  -2   6       83.49       78.36      5.98 o 
  10  -2   6       69.85       79.62      7.82 o 
  11  -2   6        6.14        3.68      4.34 o 
 -10  -1   6      101.26      110.37      6.41 o 
  -9  -1   6      116.79      122.00      2.85 o 
  -8  -1   6      170.41      157.46      5.89 o 
  -7  -1   6      135.75      129.13      3.18 o 
  -6  -1   6       63.27       68.27      4.60 o 
  -5  -1   6      114.70      112.65      6.39 o 
  -4  -1   6      291.53      300.54      8.71 o 
  -3  -1   6      683.67      690.10     11.77 o 
  -2  -1   6       73.03       82.11      3.47 o 
  -1  -1   6        8.03        7.91      2.84 o 
   0  -1   6      348.38      390.43      7.86 o 
   1  -1   6      567.66      594.94     10.84 o 
   2  -1   6      415.02      397.34     10.87 o 
   3  -1   6      658.27      666.40     13.39 o 
   4  -1   6      387.54      400.31     10.48 o 
   5  -1   6      416.81      430.71      7.84 o 
   6  -1   6      283.68      280.88      6.66 o 
   7  -1   6      215.75      226.55     12.54 o 
   8  -1   6       91.87       99.46      5.35 o 
   9  -1   6      157.82      157.74      7.47 o 
  10  -1   6      162.15      170.51      6.65 o 
  11  -1   6       88.48       88.84      4.59 o 
 -10   0   6       41.09       36.15      2.58 o 
  -9   0   6      169.50      175.29      5.41 o 
  -8   0   6       52.86       52.60      2.33 o 
  -7   0   6      196.58      234.18      5.48 o 
  -6   0   6       12.24       14.52      2.57 o 
  -5   0   6      287.17      299.44      6.69 o 
  -4   0   6      668.19      679.13     13.14 o 
  -3   0   6      286.47      296.43      6.39 o 
  -2   0   6      361.74      377.67      7.23 o 
  -1   0   6      549.44      587.85      9.96 o 
   0   0   6      881.88      848.05     13.97 o 
   1   0   6      188.34      198.95     14.57 o 
   2   0   6       78.00       97.56      3.48 o 
   3   0   6      325.49      376.35     10.80 o 
   4   0   6      434.89      465.54      7.52 o 
   5   0   6      394.10      396.33      6.09 o 
   6   0   6       21.60       25.28      3.60 o 
   7   0   6       47.84       50.23      6.00 o 
   8   0   6       11.81        7.84      4.26 o 
   9   0   6        4.21        5.62      3.71 o 
  10   0   6      172.20      174.85     12.65 o 
  11   0   6      463.72      493.16      9.08 o 
 -12   1   6      235.31      253.10      7.72 o 
 -11   1   6       73.06       75.96      3.10 o 
 -10   1   6      104.93      109.22      3.22 o 
  -9   1   6      112.61      115.19      3.41 o 
  -8   1   6      178.96      165.22      6.24 o 
  -7   1   6      135.36      137.51      6.25 o 
  -6   1   6       62.19       65.12      2.75 o 
  -5   1   6      114.68      111.80      3.82 o 
  -4   1   6      298.25      311.11      6.52 o 
  -3   1   6      682.72      687.41     11.80 o 
  -2   1   6       73.79       78.58      7.73 o 
  -1   1   6        8.23        8.76      2.76 o 
   0   1   6      346.72      388.55      7.52 o 
   1   1   6      562.41      589.32      9.98 o 
   2   1   6      415.35      390.03      5.70 o 
   3   1   6      655.22      674.40     10.69 o 
   4   1   6      399.11      413.40      7.35 o 
   5   1   6      405.00      433.18      6.84 o 
   6   1   6      274.15      266.53      6.30 o 
   7   1   6      221.06      231.41      4.76 o 
   8   1   6       93.48       89.54      9.32 o 
   9   1   6      155.75      150.36     16.29 o 
  10   1   6      161.96      166.64      6.38 o 
  11   1   6       88.07       83.23      5.44 o 
 -12   2   6       92.53       98.00     10.13 o 
 -11   2   6       10.13       12.21      2.60 o 
 -10   2   6        7.17        6.17      1.65 o 
  -9   2   6      123.00      116.98      2.16 o 
  -8   2   6      160.49      142.56      4.69 o 
  -7   2   6      343.80      329.33      5.34 o 
  -6   2   6      317.05      327.97      4.76 o 
  -5   2   6      135.51      138.47      3.68 o 
  -4   2   6      161.77      155.71      3.77 o 
  -3   2   6       55.37       55.20      1.85 o 
  -2   2   6      815.09      830.66     11.18 o 
  -1   2   6        7.05        5.73      1.53 o 
   0   2   6      831.45      829.11     11.49 o 
   1   2   6      286.12      315.76      5.39 o 
   2   2   6      531.89      527.02      8.59 o 
   3   2   6      430.95      436.77      7.02 o 
   4   2   6       12.79       15.43      2.05 o 
   5   2   6       58.09       53.63      1.75 o 
   6   2   6      322.89      329.97     10.14 o 
   7   2   6       41.33       40.24      1.83 o 
   8   2   6      110.61       77.56      7.99 o 
   9   2   6       84.68       73.56      5.63 o 
  10   2   6       70.06       71.60     11.38 o 
  11   2   6        5.76        4.28      4.46 o 
 -12   3   6       33.07       32.81      4.13 o 
 -11   3   6      159.04      189.13      5.41 o 
 -10   3   6      106.87      109.09      2.18 o 
  -9   3   6      119.56      123.87      3.15 o 
  -8   3   6       20.09       19.54      1.48 o 
  -7   3   6       44.59       47.02      2.09 o 
  -6   3   6      229.69      218.67      5.20 o 
  -5   3   6      285.38      265.92      4.05 o 
  -4   3   6      136.05      124.67      6.14 o 
  -3   3   6        6.86        7.36      1.18 o 
  -2   3   6       13.10       11.81      1.58 o 
  -1   3   6      174.83      169.91      3.36 o 
   0   3   6       58.70       55.46      2.18 o 
   1   3   6      295.82      314.18      7.14 o 
   2   3   6      254.07      264.86      4.52 o 
   3   3   6       87.79       87.82      2.92 o 
   4   3   6       70.32       71.63      2.47 o 
   5   3   6       59.13       60.36      1.57 o 
   6   3   6      133.53      134.62      3.97 o 
   7   3   6      122.39      122.30      2.74 o 
   8   3   6      282.77      272.11     11.20 o 
   9   3   6      173.69      177.44      6.70 o 
  10   3   6       43.25       42.26      5.10 o 
 -11   4   6       13.54       10.85      6.16 o 
 -10   4   6       15.73       11.97      3.59 o 
  -9   4   6        0.07        1.91      1.54 o 
  -8   4   6       28.00       24.87      2.05 o 
  -7   4   6      309.82      313.38      3.33 o 
  -6   4   6      108.08      104.56      3.11 o 
  -5   4   6      231.81      209.48      3.09 o 
  -4   4   6      165.71      168.25      4.96 o 
  -3   4   6      640.11      615.75      7.57 o 
  -2   4   6       52.11       48.86      3.71 o 
  -1   4   6      235.16      222.01      4.25 o 
   0   4   6       10.05       12.25      2.34 o 
   1   4   6      229.34      227.66      3.45 o 
   2   4   6      128.60      128.28      2.99 o 
   3   4   6       64.05       62.83      1.98 o 
   4   4   6        4.81        4.75      1.15 o 
   5   4   6      376.45      400.75     10.44 o 
   6   4   6       30.90       27.98      1.32 o 
   7   4   6       10.37        8.39      2.06 o 
   8   4   6      101.97       99.17      3.20 o 
   9   4   6       73.46       67.70      5.92 o 
  10   4   6        9.14        6.79      3.93 o 
 -10   5   6      100.29      110.62      5.41 o 
  -9   5   6       39.57       42.86      5.89 o 
  -8   5   6      131.48      137.07      4.79 o 
  -7   5   6       88.21       91.19      3.21 o 
  -6   5   6       79.16       71.84      4.31 o 
  -5   5   6       12.35       11.26      1.65 o 
  -4   5   6       50.85       49.18      3.91 o 
  -3   5   6       68.32       59.66      3.06 o 
  -2   5   6       47.21       45.89      2.37 o 
  -1   5   6        3.93        5.02      1.00 o 
   0   5   6       46.84       45.11      3.28 o 
   1   5   6      122.92      116.49      3.27 o 
   2   5   6       32.61       32.87      3.33 o 
   3   5   6      238.67      233.54      4.47 o 
   4   5   6      295.04      307.21      5.14 o 
   5   5   6      170.89      164.86      2.62 o 
   6   5   6       86.16       90.57      2.88 o 
   7   5   6       18.03       17.83      2.90 o 
   8   5   6       34.70       40.65      2.20 o 
   9   5   6       13.11        7.29      5.85 o 
  -9   6   6       11.42        9.19      2.75 o 
  -8   6   6       34.27       26.42      7.12 o 
  -7   6   6        7.37        3.47      1.59 o 
  -6   6   6      183.74      181.67      6.40 o 
  -5   6   6      150.38      148.11      3.81 o 
  -4   6   6      108.70      102.04      3.15 o 
  -3   6   6       23.68       22.89      2.96 o 
  -2   6   6      314.27      300.59     10.71 o 
  -1   6   6       98.32       89.83      6.52 o 
   0   6   6      181.95      189.69      3.71 o 
   1   6   6       29.98       24.52      4.09 o 
   2   6   6       80.74       75.89      3.30 o 
   3   6   6      294.88      312.66      4.21 o 
   4   6   6      139.31      133.52      3.14 o 
   5   6   6       73.99       72.94      3.88 o 
   6   6   6       20.01       17.76      3.10 o 
   7   6   6        5.62        3.45      2.67 o 
   8   6   6       38.82       47.20     10.25 o 
  -8   7   6       41.62       30.24      7.06 o 
  -7   7   6       54.73       57.53      7.31 o 
  -6   7   6      165.20      176.35      4.93 o 
  -5   7   6       54.35       60.48      3.59 o 
  -4   7   6       41.09       38.55      3.09 o 
  -3   7   6       13.84       13.12      3.38 o 
  -2   7   6       42.77       36.02      6.88 o 
  -1   7   6      139.69      143.78      5.19 o 
   0   7   6      193.44      194.76      7.67 o 
   1   7   6      114.37      104.52      5.10 o 
   2   7   6       26.09       30.92      2.78 o 
   3   7   6      155.96      154.77      3.81 o 
   4   7   6        7.32        8.35      1.71 o 
   5   7   6       64.75       67.47      2.52 o 
   6   7   6       92.50       92.75      4.48 o 
   7   7   6       22.63       28.35      7.11 o 
  -6   8   6       35.08       35.85      2.84 o 
  -5   8   6       20.55       14.15      6.51 o 
  -4   8   6      166.62      178.71      7.57 o 
  -3   8   6      153.47      166.13      8.57 o 
  -2   8   6       28.05       26.77      6.71 o 
  -1   8   6      113.46      114.98      4.40 o 
   0   8   6      158.15      153.62     11.43 o 
   1   8   6       91.96       91.73      3.97 o 
   2   8   6       65.50       63.21      4.65 o 
   3   8   6       57.67       66.76      3.80 o 
   4   8   6       27.69       21.19      3.42 o 
   5   8   6       76.25       68.57      3.11 o 
  -3   9   6       23.46       22.73      2.55 o 
  -2   9   6       28.02       34.05      3.46 o 
  -1   9   6       41.34       34.65      2.71 o 
   0   9   6        6.79        5.11      3.15 o 
   1   9   6        2.27        1.52      1.72 o 
   2   9   6      101.74      109.64      6.88 o 
  -6  -8   7       10.12        8.44      2.74 o 
  -5  -8   7        7.57        4.93      2.69 o 
  -4  -8   7       26.16       29.33      4.06 o 
  -3  -8   7        1.65        0.43      1.42 o 
  -2  -8   7       57.47       57.67      3.04 o 
  -1  -8   7       92.44       80.85      3.57 o 
   0  -8   7       28.30       23.33      8.83 o 
   1  -8   7       24.26       15.09      6.56 o 
  -8  -7   7       17.75       13.81      7.27 o 
  -7  -7   7       58.42       56.88      4.82 o 
  -6  -7   7       10.41        8.48      2.67 o 
  -5  -7   7       54.65       53.22      4.16 o 
  -4  -7   7      228.46      230.01      7.12 o 
  -3  -7   7       92.13       83.23      7.88 o 
  -2  -7   7       21.99       15.35      6.07 o 
  -1  -7   7      348.45      357.88     13.67 o 
   0  -7   7      291.22      325.60      6.36 o 
   1  -7   7      156.83      164.73      7.19 o 
   2  -7   7      188.41      210.00      7.87 o 
   3  -7   7        1.67        2.42      1.52 o 
   4  -7   7       45.07       49.14      2.80 o 
  -9  -6   7      180.16      199.05      6.37 o 
  -8  -6   7       27.47       22.65     12.66 o 
  -7  -6   7      223.18      234.36      7.64 o 
  -6  -6   7       43.51       43.13      4.53 o 
  -5  -6   7       36.82       32.61     12.84 o 
  -4  -6   7       15.18       13.12      4.47 o 
  -3  -6   7       92.86      105.24      4.93 o 
  -2  -6   7      234.89      226.41      5.67 o 
  -1  -6   7       15.88       19.88      7.22 o 
   0  -6   7       64.49       54.84      8.21 o 
   1  -6   7      112.38      115.80      4.18 o 
   2  -6   7       35.33       27.45     11.00 o 
   3  -6   7       22.87       21.08      8.22 o 
   4  -6   7      115.71      116.06      5.20 o 
   5  -6   7       36.88       38.75      2.83 o 
   6  -6   7       60.75       60.39      3.15 o 
 -10  -5   7       25.11       17.15      7.56 o 
  -9  -5   7        6.18        5.37      4.47 o 
  -8  -5   7       47.32       47.20      3.69 o 
  -7  -5   7       71.41       71.19     10.49 o 
  -6  -5   7      110.54       91.24     11.19 o 
  -5  -5   7       54.96       47.28      4.54 o 
  -4  -5   7      213.72      228.39      7.50 o 
  -3  -5   7       27.18       30.02      9.01 o 
  -2  -5   7      559.33      597.52     17.50 o 
   0  -5   7      222.93      225.62      9.57 o 
   1  -5   7       49.98       42.98      3.08 o 
   2  -5   7       73.30       74.87      3.36 o 
   3  -5   7      134.66      136.76      8.73 o 
   4  -5   7       54.52       46.75      6.73 o 
   5  -5   7       42.01       35.74      9.50 o 
   6  -5   7       83.02       81.10      4.57 o 
   7  -5   7       75.42       76.45      3.36 o 
   8  -5   7       96.34       81.88      3.75 o 
 -11  -4   7      115.71      123.08      9.48 o 
 -10  -4   7       39.26       37.95      6.13 o 
  -9  -4   7      267.67      308.79      9.07 o 
  -8  -4   7      139.99      131.35     13.33 o 
  -7  -4   7      146.62      140.93      8.30 o 
  -6  -4   7       80.29       70.36     10.43 o 
  -5  -4   7       46.09       42.28      4.02 o 
  -4  -4   7       97.58       92.25      4.27 o 
  -3  -4   7      202.49      191.36      9.26 o 
  -2  -4   7      169.22      166.71      5.38 o 
  -1  -4   7       44.38       54.71      3.36 o 
   0  -4   7        4.98        6.71      2.48 o 
   1  -4   7        7.32        3.93      2.38 o 
   2  -4   7        9.22       10.97      2.59 o 
   3  -4   7      127.82      126.39      4.59 o 
   4  -4   7       35.23       35.09      3.14 o 
   5  -4   7      453.21      464.82      8.45 o 
   6  -4   7       59.49       59.06      8.47 o 
   7  -4   7       60.87       67.43      5.64 o 
   8  -4   7        1.48        2.20      1.83 o 
   9  -4   7        3.79        3.97      3.29 o 
 -11  -3   7       24.40       32.87      4.09 o 
 -10  -3   7       28.51       22.88     10.00 o 
  -9  -3   7        4.03        1.87      3.01 o 
  -8  -3   7      107.96      107.54      4.69 o 
  -7  -3   7       14.57       10.65      3.28 o 
  -6  -3   7      350.13      339.38     12.99 o 
  -5  -3   7      115.39      125.36      4.88 o 
  -4  -3   7      190.84      180.17      5.71 o 
  -3  -3   7      602.78      610.42     13.22 o 
  -2  -3   7      333.18      331.13      9.58 o 
  -1  -3   7      264.30      281.14      8.46 o 
   0  -3   7       42.51       45.62      3.35 o 
   1  -3   7      233.87      249.41      7.78 o 
   2  -3   7       48.15       47.92      3.58 o 
   3  -3   7       67.19       66.61      3.73 o 
   4  -3   7       32.23       32.83     10.74 o 
   5  -3   7      126.19      135.79      5.87 o 
   6  -3   7       11.96       11.03      5.73 o 
   7  -3   7       91.35       83.78     10.84 o 
   8  -3   7       18.70       13.25      6.33 o 
   9  -3   7       29.79       25.06      8.49 o 
  10  -3   7       12.47       11.37      2.72 o 
 -12  -2   7       61.36       59.77      8.99 o 
 -11  -2   7       46.12       51.09      4.06 o 
 -10  -2   7       39.14       41.05      3.56 o 
  -9  -2   7      206.46      198.89      8.64 o 
  -8  -2   7      246.94      239.18     10.88 o 
  -7  -2   7      101.99      111.62      4.24 o 
  -6  -2   7      484.24      453.84     16.53 o 
  -5  -2   7       56.27       52.62      3.10 o 
  -4  -2   7       33.74       35.85      5.19 o 
  -3  -2   7       19.27        9.37      3.37 o 
  -2  -2   7      105.59      103.01      6.01 o 
  -1  -2   7       40.14       46.27      4.18 o 
   0  -2   7       51.51       47.40      3.17 o 
   1  -2   7       89.14       80.13      4.70 o 
   2  -2   7      156.72      152.65      5.94 o 
   3  -2   7       78.68       71.45      4.19 o 
   4  -2   7      326.95      330.21     14.83 o 
   5  -2   7       88.88       74.29      4.54 o 
   6  -2   7      188.87      174.09     12.69 o 
   7  -2   7       54.13       50.32      4.37 o 
   8  -2   7      115.82      130.46      7.90 o 
   9  -2   7       89.56      107.02      5.14 o 
  10  -2   7       63.15       63.57      4.34 o 
 -12  -1   7       23.69       13.85      7.78 o 
 -11  -1   7       43.26       45.46      4.87 o 
 -10  -1   7       15.60       11.83      3.19 o 
  -9  -1   7       73.61       68.80      2.74 o 
  -8  -1   7      158.81      154.27      6.09 o 
  -7  -1   7        8.23        6.43      1.66 o 
  -6  -1   7      102.40       96.43      3.46 o 
  -5  -1   7       40.07       38.71      2.90 o 
  -4  -1   7      717.98      698.31     18.10 o 
  -3  -1   7      110.72      103.75      4.00 o 
  -2  -1   7      280.15      274.19     10.95 o 
  -1  -1   7      205.96      215.57      5.16 o 
   0  -1   7      186.28      151.54      4.07 o 
   1  -1   7      170.54      174.60     10.91 o 
   2  -1   7       64.51       74.07      5.73 o 
   3  -1   7      113.75      125.19      6.50 o 
   4  -1   7      215.28      216.35      7.90 o 
   5  -1   7       29.42       34.74      8.40 o 
   6  -1   7       47.72       43.07      2.42 o 
   7  -1   7        4.15        4.18      2.00 o 
   8  -1   7       12.23       11.96      6.66 o 
   9  -1   7       48.21       37.21      4.25 o 
  10  -1   7       54.38       76.43      5.20 o 
 -12   0   7       41.13       44.32      4.03 o 
 -11   0   7       42.57       40.91      3.96 o 
 -10   0   7       38.01       35.23      2.76 o 
  -9   0   7       16.67       18.76      3.09 o 
  -8   0   7       18.15       17.65      4.77 o 
  -7   0   7      940.31      960.60     19.77 o 
  -6   0   7       32.06       34.33      3.27 o 
  -5   0   7        4.37        5.63      1.60 o 
  -4   0   7       14.58        8.85      2.37 o 
  -3   0   7      417.27      504.28     12.65 o 
  -2   0   7        4.89       11.12      2.55 o 
  -1   0   7     1085.24     1150.48     25.46 o 
   0   0   7       82.89       87.09      3.59 o 
   1   0   7       49.43       58.85      2.93 o 
   2   0   7       43.34       45.99      3.11 o 
   3   0   7       76.40       76.98      3.29 o 
   4   0   7      168.41      192.91      4.26 o 
   5   0   7      656.20      655.11     13.09 o 
   6   0   7        1.72        1.33      0.68 o 
   7   0   7      176.21      169.92      9.36 o 
   8   0   7      196.47      208.77      9.65 o 
   9   0   7       35.83       24.02     11.71 o 
  10   0   7       14.65       12.18     11.49 o 
 -12   1   7       22.69       22.36      4.86 o 
 -11   1   7       44.17       39.86      5.07 o 
 -10   1   7       15.52       16.76      2.55 o 
  -9   1   7       73.61       62.56      3.41 o 
  -8   1   7      161.44      154.91      3.77 o 
  -7   1   7        9.13        9.19      1.70 o 
  -6   1   7      106.87      106.07      2.94 o 
  -5   1   7       38.01       34.80      2.59 o 
  -4   1   7      726.93      733.35     13.82 o 
  -3   1   7      104.55       88.05      7.52 o 
  -2   1   7      285.55      289.46      6.28 o 
  -1   1   7      197.52      199.00      5.46 o 
   0   1   7      189.62      165.43      6.42 o 
   1   1   7      178.94      191.86      5.36 o 
   2   1   7       68.52       73.24      3.23 o 
   3   1   7      118.31      121.32      3.51 o 
   4   1   7      218.13      214.75      4.08 o 
   5   1   7       29.32       23.10      3.55 o 
   6   1   7       47.83       39.01      1.68 o 
   7   1   7        4.25        1.78      1.50 o 
   8   1   7       11.80        8.01      3.39 o 
   9   1   7       47.28       35.56     13.07 o 
  10   1   7       56.15       55.27      5.76 o 
 -12   2   7       60.88       51.59      5.64 o 
 -11   2   7       48.98       62.20      4.79 o 
 -10   2   7       37.14       37.40      2.00 o 
  -9   2   7      206.77      205.72      4.92 o 
  -8   2   7      248.80      240.08      3.02 o 
  -7   2   7      106.97      110.03      2.56 o 
  -6   2   7      488.05      473.52     16.11 o 
  -5   2   7       55.92       54.47      2.89 o 
  -4   2   7       33.60       33.25      2.46 o 
  -3   2   7       18.91       21.62      1.80 o 
  -2   2   7      105.43      103.22      2.97 o 
  -1   2   7       40.78       54.40      3.06 o 
   0   2   7       53.29       45.77      1.96 o 
   1   2   7       88.18       86.87      2.80 o 
   2   2   7      150.82      153.31      3.60 o 
   3   2   7       75.62       72.95      2.15 o 
   4   2   7      327.82      326.64      7.66 o 
   5   2   7       87.38       78.11      1.90 o 
   6   2   7      190.35      193.91      8.07 o 
   7   2   7       58.00       57.51      3.90 o 
   8   2   7      119.66      129.90      6.54 o 
   9   2   7       90.37       99.70      6.10 o 
  10   2   7       62.82       68.06      3.83 o 
 -11   3   7       23.83       20.93      8.20 o 
 -10   3   7       28.76       29.88      1.69 o 
  -9   3   7        4.09        3.23      0.75 o 
  -8   3   7      106.76      105.08      3.49 o 
  -7   3   7       14.46        9.70      1.69 o 
  -6   3   7      350.60      341.15      6.71 o 
  -5   3   7      119.74      127.81      2.68 o 
  -4   3   7      190.72      193.56      3.17 o 
  -3   3   7      610.06      618.30      9.62 o 
  -2   3   7      330.72      329.74      9.89 o 
  -1   3   7      267.11      281.70      4.92 o 
   0   3   7       40.11       40.86      1.94 o 
   1   3   7      228.10      234.28      4.68 o 
   2   3   7       44.82       46.35      3.09 o 
   3   3   7       64.43       68.43      1.97 o 
   4   3   7       33.25       33.33      2.09 o 
   5   3   7      127.93      122.06      2.87 o 
   6   3   7       11.81       11.28      1.51 o 
   7   3   7       91.52       91.32      4.14 o 
   8   3   7       18.54       13.42      6.13 o 
   9   3   7       30.73       28.37      3.40 o 
  10   3   7       11.80        4.01      3.65 o 
 -11   4   7      114.06      119.34      4.82 o 
 -10   4   7       40.62       39.12      1.99 o 
  -9   4   7      270.64      290.75      6.20 o 
  -8   4   7      141.21      149.00      5.81 o 
  -7   4   7      147.65      139.82      3.32 o 
  -6   4   7       75.99       72.70      1.83 o 
  -5   4   7       46.76       43.43      2.23 o 
  -4   4   7       95.41       86.46      3.96 o 
  -3   4   7      202.28      196.32      7.15 o 
  -2   4   7      169.14      176.96      4.08 o 
  -1   4   7       44.91       44.15      2.40 o 
   0   4   7        4.79        6.03      1.22 o 
   1   4   7        7.65        6.92      1.69 o 
   2   4   7        8.23        8.97      1.40 o 
   3   4   7      128.86      132.80      2.89 o 
   4   4   7       32.10       31.13      2.22 o 
   5   4   7      455.27      475.57      9.93 o 
   6   4   7       62.08       57.23      3.52 o 
   7   4   7       62.63       62.45      4.16 o 
   8   4   7        1.81        2.05      2.15 o 
   9   4   7        3.14       -2.47      2.72 o 
 -10   5   7       24.98       17.05      8.81 o 
  -9   5   7        5.98        3.87      2.89 o 
  -8   5   7       48.48       43.15      2.29 o 
  -7   5   7       72.08       75.41      5.55 o 
  -6   5   7      114.79      107.02      3.59 o 
  -5   5   7       54.35       47.25      2.41 o 
  -4   5   7      222.31      225.81      8.18 o 
  -3   5   7       24.17       17.99      2.52 o 
  -2   5   7      568.22      557.75     10.70 o 
  -1   5   7      161.42      153.68      4.52 o 
   0   5   7      225.21      216.77      8.25 o 
   1   5   7       47.01       44.64      2.30 o 
   2   5   7       72.91       76.03      2.26 o 
   3   5   7      138.83      135.29      2.93 o 
   4   5   7       55.02       46.49      2.52 o 
   5   5   7       42.83       37.11      2.40 o 
   6   5   7       83.34       84.43      3.31 o 
   7   5   7       74.97       76.43      4.07 o 
   8   5   7       97.56       96.42      5.07 o 
  -9   6   7      184.91      195.31      6.58 o 
  -8   6   7       26.82       19.24      5.50 o 
  -7   6   7      224.60      250.04      7.75 o 
  -6   6   7       46.21       45.40      3.30 o 
  -5   6   7       36.59       34.58      3.06 o 
  -4   6   7       16.33       14.02      2.72 o 
  -3   6   7       91.77       99.14      3.26 o 
  -2   6   7      234.96      238.68      5.78 o 
  -1   6   7       15.83       18.29      1.93 o 
   0   6   7       62.85       56.75      1.80 o 
   1   6   7      114.41      115.21      3.09 o 
   2   6   7       33.37       30.97      2.33 o 
   3   6   7       22.74       22.74      2.20 o 
   4   6   7      112.63      114.23      3.19 o 
   5   6   7       38.54       35.00      4.14 o 
   6   6   7       62.25       60.86      3.61 o 
   7   6   7       41.90       40.82      4.22 o 
  -8   7   7       18.22       12.53      3.08 o 
  -7   7   7       59.16       62.06      3.45 o 
  -6   7   7       11.32       11.61      4.01 o 
  -5   7   7       55.56       59.98      6.78 o 
  -3   7   7       93.65       87.74      4.43 o 
  -2   7   7       21.59       21.56      6.36 o 
  -1   7   7      356.76      376.07     10.45 o 
   0   7   7      287.92      325.71     11.52 o 
   1   7   7      158.51      160.87      5.35 o 
   2   7   7      189.58      190.84      7.15 o 
   3   7   7        1.72        2.98      0.99 o 
   4   7   7       43.91       44.71      2.01 o 
   5   7   7       28.05       25.35      6.40 o 
   6   7   7        3.13        2.03      1.58 o 
  -6   8   7        9.53        7.82      1.84 o 
  -5   8   7        6.69        5.17      3.32 o 
  -4   8   7       26.70       23.77      8.09 o 
  -3   8   7        1.51        1.55      1.80 o 
  -2   8   7       57.49       66.46      7.29 o 
  -1   8   7       93.11       98.78      4.81 o 
   0   8   7       28.79       23.84      6.88 o 
   1   8   7       24.76       22.64      4.50 o 
   2   8   7       11.44        6.56      3.00 o 
   3   8   7      161.13      176.56      4.03 o 
   4   8   7       68.63       69.55      3.43 o 
  -4  -8   8       97.28       84.49      9.52 o 
  -3  -8   8       16.73       12.32      5.88 o 
  -2  -8   8       61.15       52.48      5.87 o 
  -1  -8   8      149.59      160.26      6.14 o 
   0  -8   8        6.58        5.09      3.84 o 
   1  -8   8      131.21      137.65      4.23 o 
  -7  -7   8      115.61      122.65      5.19 o 
  -6  -7   8       99.20       95.37     10.44 o 
  -5  -7   8       78.83       73.69      5.03 o 
  -4  -7   8       54.21       54.94      4.81 o 
  -3  -7   8       12.91       10.37      4.53 o 
  -2  -7   8        8.22        6.77      2.30 o 
  -1  -7   8       73.31       70.11      4.50 o 
   0  -7   8       14.27       14.25      5.95 o 
   1  -7   8      137.35      131.30      4.75 o 
   2  -7   8       32.15       36.72      7.61 o 
   3  -7   8       28.61       24.36      2.72 o 
   4  -7   8       42.55       34.72      5.98 o 
  -8  -6   8       29.83       30.03      5.00 o 
  -7  -6   8       23.52       29.20      4.27 o 
  -6  -6   8      136.61      125.56      5.51 o 
  -5  -6   8       33.47       23.65     11.37 o 
  -4  -6   8      257.44      258.11     10.74 o 
  -3  -6   8      173.03      167.87      7.72 o 
  -2  -6   8      153.67      169.57      7.69 o 
  -1  -6   8       54.98       53.69      5.85 o 
   0  -6   8       36.77       34.95      3.04 o 
   1  -6   8        0.61       -0.29      1.65 o 
   2  -6   8       35.29       31.18      5.18 o 
   3  -6   8      181.41      194.49      8.16 o 
   4  -6   8        3.80        2.74      1.74 o 
   5  -6   8      224.95      232.84      8.01 o 
   6  -6   8        4.98        2.68      1.64 o 
  -9  -5   8        7.14        7.78      3.54 o 
  -8  -5   8      106.38       97.62      5.38 o 
  -7  -5   8      113.57      105.26      8.53 o 
  -6  -5   8      121.26      128.44      7.24 o 
  -5  -5   8       54.81       43.06      5.51 o 
  -4  -5   8      132.06      132.97      5.63 o 
  -3  -5   8       67.45       60.01      5.53 o 
  -2  -5   8      402.49      404.05      8.33 o 
  -1  -5   8      149.80      132.86      5.21 o 
   0  -5   8       39.41       40.27      9.95 o 
   1  -5   8       83.12       80.44      5.24 o 
   2  -5   8       68.43       67.67      3.72 o 
   3  -5   8       67.57       71.71      7.09 o 
   4  -5   8       26.93       25.03     10.57 o 
   5  -5   8       85.97       85.84      4.97 o 
   6  -5   8       39.38       40.98      6.37 o 
   7  -5   8        0.44       -0.29      2.14 o 
   8  -5   8       58.15       66.04      3.77 o 
 -10  -4   8      101.92      100.01      4.89 o 
  -9  -4   8       71.34       66.19      5.38 o 
  -8  -4   8       11.44        7.74      5.21 o 
  -7  -4   8        9.70        9.35      3.10 o 
  -6  -4   8       28.08       24.81      4.53 o 
  -5  -4   8      172.72      152.97      5.56 o 
  -4  -4   8      302.17      313.12      9.32 o 
  -3  -4   8      171.33      162.05      6.84 o 
  -2  -4   8      191.28      194.69      7.34 o 
  -1  -4   8      555.69      560.90     16.95 o 
   0  -4   8      132.38      131.70      4.30 o 
   1  -4   8      145.10      140.13      7.71 o 
   2  -4   8        0.65        1.17      1.38 o 
   3  -4   8       37.20       45.05     11.49 o 
   4  -4   8      150.43      155.38      5.02 o 
   5  -4   8       38.37       29.64     11.51 o 
   6  -4   8       83.06       83.99      4.94 o 
   7  -4   8       37.03       38.57      4.33 o 
   8  -4   8        1.47       -1.22      2.45 o 
 -11  -3   8       61.48       79.97      5.27 o 
 -10  -3   8       42.40       33.59      8.53 o 
  -9  -3   8      110.58      134.33      5.56 o 
  -8  -3   8       54.34       54.71      4.40 o 
  -7  -3   8       88.48       86.51      4.71 o 
  -6  -3   8      360.15      368.77     10.25 o 
  -5  -3   8      615.05      641.39     18.95 o 
  -4  -3   8      311.11      285.62     10.15 o 
  -3  -3   8      444.99      463.36     12.32 o 
  -2  -3   8      264.33      287.26      9.13 o 
  -1  -3   8       66.86       66.74      4.73 o 
   0  -3   8       58.20       53.91      4.07 o 
   1  -3   8      171.77      179.70      6.07 o 
   2  -3   8       78.79       73.25      9.85 o 
   3  -3   8       44.31       43.39      9.64 o 
   4  -3   8       53.84       49.25      3.14 o 
   5  -3   8      171.79      170.02      5.40 o 
   6  -3   8      192.34      172.14     14.75 o 
   7  -3   8       95.11      103.62      5.75 o 
   8  -3   8       10.41        8.61      3.42 o 
   9  -3   8       65.37       61.51     11.42 o 
 -11  -2   8       39.68       38.75      6.36 o 
 -10  -2   8       18.17       14.92      7.72 o 
  -9  -2   8       72.79       70.68      5.25 o 
  -8  -2   8       72.08       59.81      6.74 o 
  -7  -2   8      115.16      112.22      4.65 o 
  -6  -2   8      258.93      264.99      9.11 o 
  -5  -2   8       18.20       16.42      3.78 o 
  -4  -2   8      360.09      370.83      7.36 o 
  -3  -2   8      680.33      733.93     15.69 o 
  -2  -2   8      566.94      579.25     12.67 o 
  -1  -2   8       65.87       65.00      4.92 o 
   0  -2   8      270.13      241.11      6.56 o 
   1  -2   8      410.90      442.59     10.29 o 
   2  -2   8      538.58      536.89     12.84 o 
   3  -2   8      224.45      221.27      7.16 o 
   4  -2   8       24.55       36.88      7.61 o 
   5  -2   8       86.15       94.65      5.63 o 
   6  -2   8        6.71        7.10      3.95 o 
   7  -2   8       16.12       14.21      5.36 o 
   8  -2   8       25.17       19.20      9.69 o 
   9  -2   8        4.87       -0.28      2.80 o 
 -11  -1   8       43.41       44.96      4.63 o 
 -10  -1   8       92.62       94.99      3.21 o 
  -9  -1   8       81.49       77.99      3.46 o 
  -8  -1   8       23.67       20.23      5.25 o 
  -7  -1   8      473.41      457.14     10.73 o 
  -6  -1   8      109.82       98.84      3.65 o 
  -5  -1   8      297.46      273.50     11.79 o 
  -4  -1   8       72.06       67.52      2.82 o 
  -3  -1   8      743.82      719.73     13.55 o 
  -2  -1   8      159.99      162.94      4.36 o 
  -1  -1   8       29.04       33.17      6.70 o 
   0  -1   8      154.25      139.25      5.46 o 
   1  -1   8      143.06      143.75      4.71 o 
   2  -1   8      180.45      175.82      5.94 o 
   3  -1   8      217.33      219.55      7.15 o 
   4  -1   8      349.32      359.51     11.64 o 
   5  -1   8      366.18      352.92     12.86 o 
   6  -1   8       53.22       57.75      6.22 o 
   7  -1   8       52.28       58.50      5.37 o 
   8  -1   8       30.81       31.37      3.52 o 
   9  -1   8       35.74       31.74     16.88 o 
  10  -1   8       19.43       13.66      2.82 o 
 -11   0   8       81.48       78.93      4.66 o 
 -10   0   8       46.79       42.67      4.88 o 
  -9   0   8        5.94        5.89      1.98 o 
  -8   0   8       29.04       23.18      3.09 o 
  -7   0   8      136.15      142.77      3.78 o 
  -6   0   8       68.18       58.14      2.21 o 
  -5   0   8      279.85      287.88      6.67 o 
  -4   0   8      177.61      161.92     10.48 o 
  -3   0   8        1.76        2.58      1.48 o 
  -2   0   8      512.97      488.96      9.77 o 
  -1   0   8      242.57      253.95      5.78 o 
   0   0   8      494.24      491.87     13.24 o 
   1   0   8        6.72        5.59      1.66 o 
   2   0   8      101.28      100.89      5.68 o 
   3   0   8       15.98       18.00      4.18 o 
   4   0   8       82.73       78.89      3.88 o 
   5   0   8        3.39        4.45      1.31 o 
   6   0   8        0.12        0.59      1.24 o 
   7   0   8      124.44      115.50      7.00 o 
   8   0   8       11.75       13.39      7.27 o 
   9   0   8        0.24        1.74      3.41 o 
  10   0   8        3.91        2.11      1.61 o 
 -11   1   8       44.46       52.47      2.39 o 
 -10   1   8       93.31       99.48      3.40 o 
  -9   1   8       84.98       76.01      8.18 o 
  -8   1   8       23.48       19.65      3.43 o 
  -7   1   8      466.52      474.10      9.72 o 
  -6   1   8      114.50      103.29      2.76 o 
  -5   1   8      294.55      288.39      6.81 o 
  -4   1   8       71.70       69.34      3.20 o 
  -3   1   8      746.47      748.60     14.40 o 
  -2   1   8      159.76      160.21      7.04 o 
  -1   1   8       28.34       29.85      4.08 o 
   0   1   8      153.19      140.83      4.96 o 
   1   1   8      143.57      143.71      6.16 o 
   2   1   8      184.80      189.32      4.14 o 
   3   1   8      221.71      234.41      5.15 o 
   4   1   8      358.53      351.50      6.88 o 
   5   1   8      357.03      384.75      7.08 o 
   6   1   8       57.24       59.96      8.64 o 
   7   1   8       48.71       38.24     15.30 o 
   8   1   8       29.52       21.79     11.06 o 
   9   1   8       37.80       38.82      4.97 o 
  10   1   8       18.57       17.78      5.24 o 
 -11   2   8       40.24       43.65      3.41 o 
 -10   2   8       18.14       14.34      1.96 o 
  -9   2   8       72.75       68.98      2.42 o 
  -8   2   8       72.08       65.18      2.09 o 
  -7   2   8      117.04      115.67      2.79 o 
  -6   2   8      260.43      266.10      6.16 o 
  -5   2   8       17.52       14.94      2.60 o 
  -4   2   8      367.49      368.53      7.46 o 
  -3   2   8      687.47      709.11     10.55 o 
  -2   2   8      555.03      558.44      7.05 o 
  -1   2   8       64.98       62.71      2.54 o 
   0   2   8      267.78      256.82      4.38 o 
   1   2   8      415.11      452.00      6.71 o 
   2   2   8      537.73      551.64      7.03 o 
   3   2   8      224.56      220.90      4.35 o 
   4   2   8       25.37       25.07      1.81 o 
   5   2   8       86.17       86.02      2.27 o 
   6   2   8        6.70        6.42      1.35 o 
   7   2   8       16.40       12.23      2.77 o 
   8   2   8       25.67       14.34      8.73 o 
   9   2   8        5.11        6.08      2.86 o 
 -11   3   8       59.68       69.18      7.07 o 
 -10   3   8       45.22       34.53      4.57 o 
  -9   3   8      110.06      120.62      3.50 o 
  -8   3   8       55.26       57.86      2.79 o 
  -7   3   8       92.01       87.25      2.44 o 
  -6   3   8      360.17      382.21      7.12 o 
  -5   3   8      612.39      621.12     11.26 o 
  -4   3   8      307.42      300.67      5.00 o 
  -3   3   8      441.70      447.31     13.47 o 
  -2   3   8      264.68      276.19      5.75 o 
  -1   3   8       67.62       69.61      2.50 o 
   0   3   8       58.67       52.90      3.34 o 
   1   3   8      169.63      172.67      3.69 o 
   2   3   8       77.26       72.22      2.54 o 
   3   3   8       43.73       39.62      1.79 o 
   4   3   8       51.96       57.32      2.80 o 
   5   3   8      179.17      184.27      4.15 o 
   6   3   8      189.78      186.83      6.20 o 
   7   3   8       95.32       96.49      4.45 o 
   8   3   8       10.93        8.04      3.37 o 
   9   3   8       63.34       66.26      8.50 o 
 -10   4   8      102.02      106.95      2.87 o 
  -9   4   8       70.96       69.31      2.47 o 
  -8   4   8       11.39        4.18      2.83 o 
  -7   4   8       10.57       10.66      2.31 o 
  -6   4   8       30.25       31.66      2.06 o 
  -5   4   8      174.85      171.76      4.56 o 
  -4   4   8      292.96      303.07      9.80 o 
  -3   4   8      163.13      155.80      4.01 o 
  -2   4   8      194.12      183.24      3.82 o 
  -1   4   8      546.88      544.05      9.49 o 
   0   4   8      132.75      124.32      2.51 o 
   1   4   8      142.55      134.64      3.69 o 
   2   4   8        0.55       -0.26      1.19 o 
   3   4   8       36.82       40.66      2.02 o 
   4   4   8      148.49      145.82      3.45 o 
   5   4   8       37.80       31.41      2.77 o 
   6   4   8       82.96       80.70      4.48 o 
   7   4   8       37.45       31.99      2.90 o 
   8   4   8        1.60        1.23      1.66 o 
  -9   5   8        8.16        4.69      2.13 o 
  -8   5   8      110.02      111.35      8.23 o 
  -7   5   8      115.14      116.86      3.97 o 
  -6   5   8      117.34      116.37      4.34 o 
  -5   5   8       55.57       55.59      4.81 o 
  -4   5   8      132.03      118.68      6.17 o 
  -3   5   8       68.12       66.25      1.97 o 
  -2   5   8      402.10      386.53      4.23 o 
  -1   5   8      149.22      131.69      3.19 o 
   0   5   8       39.58       39.13      3.35 o 
   1   5   8       84.20       83.75      2.69 o 
   2   5   8       68.29       69.45      2.14 o 
   3   5   8       69.01       60.85      4.93 o 
   4   5   8       29.64       25.46      2.84 o 
   5   5   8       82.10       77.29      2.97 o 
   6   5   8       41.07       45.63      2.67 o 
   7   5   8        0.29        1.77      1.43 o 
   8   5   8       57.15       60.60      4.57 o 
  -8   6   8       29.21       28.69      4.19 o 
  -7   6   8       24.42       27.51      4.60 o 
  -6   6   8      136.80      133.05      4.93 o 
  -5   6   8       35.82       36.10      4.33 o 
  -4   6   8      261.35      265.36     10.19 o 
  -3   6   8      172.19      174.30      5.76 o 
  -2   6   8      150.84      149.95     13.00 o 
  -1   6   8       59.71       60.34      1.89 o 
   0   6   8       34.66       38.09      2.96 o 
   1   6   8        0.31       -0.21      1.12 o 
   2   6   8       36.83       41.39      5.38 o 
   3   6   8      181.25      192.51      6.84 o 
   4   6   8        4.14        3.18      1.11 o 
   5   6   8      224.52      235.20      5.78 o 
   6   6   8        4.99        2.65      1.75 o 
  -7   7   8      115.56      118.94      4.29 o 
  -6   7   8      100.12      108.21     10.42 o 
  -5   7   8       78.08       77.51      4.15 o 
  -4   7   8       52.89       56.81      5.92 o 
  -3   7   8       12.47        9.75      3.25 o 
  -2   7   8        8.27        6.60      1.30 o 
  -1   7   8       73.81       73.04      4.24 o 
   0   7   8       13.88       15.67      5.49 o 
   1   7   8      137.39      137.08      4.45 o 
   2   7   8       34.28       36.95      2.22 o 
   3   7   8       28.89       25.95      2.56 o 
   4   7   8       41.89       42.67      2.76 o 
   5   7   8       73.52       70.33      5.90 o 
  -4   8   8       97.42       94.68      3.43 o 
  -3   8   8       17.37       13.34      6.40 o 
  -2   8   8       61.23       55.06      3.14 o 
  -1   8   8      145.37      155.39      5.68 o 
   0   8   8        7.52        8.22      3.38 o 
   1   8   8      129.16      132.18      9.46 o 
   2   8   8       64.91       67.29      7.01 o 
   3   8   8        9.26       14.89      3.69 o 
  -2  -8   9        8.45        7.39      4.26 o 
  -1  -8   9        4.22        3.92      1.92 o 
   0  -8   9       29.51       19.82      9.02 o 
  -6  -7   9       39.58       35.77      4.11 o 
  -5  -7   9      155.30      168.87      5.31 o 
  -4  -7   9      149.31      146.26      7.52 o 
  -3  -7   9      106.89      113.85      5.37 o 
  -2  -7   9      174.11      182.60      5.56 o 
  -1  -7   9       61.11       62.25      6.54 o 
   0  -7   9       38.82       41.19      7.18 o 
   1  -7   9      138.12      138.76      5.80 o 
   2  -7   9       15.37       12.19      4.34 o 
   3  -7   9       32.52       34.47      5.07 o 
   4  -7   9       49.22       49.23      3.14 o 
  -8  -6   9       26.80       25.83      9.98 o 
  -7  -6   9      153.90      169.38      5.88 o 
  -6  -6   9        3.12        2.21      1.44 o 
  -5  -6   9       80.36       78.49      9.91 o 
  -4  -6   9       28.58       25.53     11.19 o 
  -3  -6   9       11.78       14.12      3.91 o 
  -2  -6   9        4.33        6.73      3.02 o 
  -1  -6   9       22.31       13.64      6.50 o 
   0  -6   9       43.63       49.00      3.81 o 
   1  -6   9        7.31        8.00      3.81 o 
   2  -6   9       35.20       29.07     10.14 o 
   3  -6   9      149.21      137.69      4.70 o 
   4  -6   9       25.74       27.02      3.03 o 
   5  -6   9       92.83       93.43      4.63 o 
  -9  -5   9       12.15        6.41      4.56 o 
  -8  -5   9       58.53       58.07     10.35 o 
  -7  -5   9      100.97      108.32      5.44 o 
  -6  -5   9      132.00      143.90      6.26 o 
  -5  -5   9       29.85       34.68      4.51 o 
  -4  -5   9       60.59       60.91      6.19 o 
  -3  -5   9       54.34       56.11      5.94 o 
  -2  -5   9      149.16      154.62      6.11 o 
  -1  -5   9       48.33       39.77     14.75 o 
   0  -5   9      260.75      273.39      6.95 o 
   1  -5   9       98.91       91.22      4.87 o 
   2  -5   9       17.33       13.29      6.56 o 
   3  -5   9       31.10       26.71      9.89 o 
   4  -5   9       14.17       10.99      4.21 o 
   5  -5   9      172.19      204.28      6.53 o 
   6  -5   9        3.91        1.73      1.96 o 
   7  -5   9       10.92        6.98      3.89 o 
 -10  -4   9      105.46      113.96      5.44 o 
  -9  -4   9      137.56      162.91      7.42 o 
  -8  -4   9       15.53       17.55      3.06 o 
  -7  -4   9       80.07       76.43      5.13 o 
  -6  -4   9       11.13        7.72      2.91 o 
  -5  -4   9       65.82       64.68     13.14 o 
  -4  -4   9       45.56       48.42     18.24 o 
  -3  -4   9       49.42       44.12      3.53 o 
  -2  -4   9       36.62       42.14     10.72 o 
  -1  -4   9       26.30       26.98      8.77 o 
   0  -4   9       22.76       30.42     11.52 o 
   1  -4   9      100.13       87.51      4.43 o 
   2  -4   9      158.86      141.58      5.19 o 
   3  -4   9       30.80       34.28      9.01 o 
   4  -4   9      111.11      104.76      5.46 o 
   5  -4   9      125.53      137.37      6.55 o 
   6  -4   9      127.47      124.04     11.07 o 
   7  -4   9       25.31       17.83      8.65 o 
   8  -4   9       21.37       18.48     12.71 o 
 -10  -3   9       17.16       17.06      7.20 o 
  -9  -3   9        5.89        4.38      4.29 o 
  -8  -3   9      150.13      160.18      6.99 o 
  -7  -3   9       98.12       97.79      5.40 o 
  -6  -3   9       99.92      100.63      8.29 o 
  -4  -3   9      513.26      545.82     14.04 o 
  -3  -3   9      310.45      304.44     10.34 o 
  -2  -3   9      230.37      231.58      8.44 o 
  -1  -3   9      413.40      414.88     16.10 o 
   0  -3   9       80.49       71.38      4.45 o 
   1  -3   9      123.66      121.08      8.04 o 
   2  -3   9       86.00       70.20      4.59 o 
   3  -3   9      147.22      146.34      5.27 o 
   4  -3   9       29.04       30.67      5.30 o 
   5  -3   9        4.10        0.76      1.66 o 
   6  -3   9        2.99        3.67      2.87 o 
   7  -3   9        1.56        1.43      2.02 o 
   8  -3   9        1.49        1.68      1.43 o 
 -11  -2   9      142.64      148.29      6.05 o 
 -10  -2   9       39.46       46.49      4.58 o 
  -9  -2   9      126.07      129.90      8.17 o 
  -8  -2   9       30.62       31.55      3.47 o 
  -7  -2   9        2.59        2.22      2.27 o 
  -6  -2   9      150.17      164.37      5.40 o 
  -5  -2   9      182.75      193.18      4.88 o 
  -4  -2   9      587.30      579.93     17.42 o 
  -3  -2   9      137.63      133.67      5.30 o 
  -2  -2   9       19.31       20.26      6.13 o 
  -1  -2   9       56.78       53.31      3.27 o 
   0  -2   9        4.78        7.89      3.34 o 
   1  -2   9      157.78      159.99      6.08 o 
   2  -2   9      290.47      299.30     10.18 o 
   3  -2   9     1090.94     1125.88     11.59 o 
   4  -2   9      446.25      470.58     13.50 o 
   5  -2   9       42.48       41.48      4.84 o 
   6  -2   9       38.70       26.68     12.36 o 
   7  -2   9       23.68       23.92      4.09 o 
   8  -2   9       73.26       65.04      8.56 o 
   9  -2   9       41.34       36.31      7.14 o 
 -11  -1   9       48.71       46.09      7.20 o 
 -10  -1   9       40.98       39.45      4.37 o 
  -9  -1   9       33.26       34.99      3.12 o 
  -8  -1   9       40.81       38.10      3.30 o 
  -7  -1   9       83.56       75.91      7.19 o 
  -6  -1   9      172.97      176.81     17.17 o 
  -5  -1   9      180.14      159.22      4.47 o 
  -4  -1   9       86.01       78.14      3.48 o 
  -3  -1   9      751.95      789.22     13.91 o 
  -2  -1   9      677.72      674.92     12.42 o 
  -1  -1   9      314.85      327.85      6.12 o 
   0  -1   9      511.81      492.81      9.99 o 
   1  -1   9      251.60      258.59     11.79 o 
   2  -1   9      128.26      124.02      5.73 o 
   3  -1   9       61.27       59.82      5.75 o 
   4  -1   9      235.91      228.23     10.10 o 
   5  -1   9        5.21        5.69      1.59 o 
   6  -1   9       86.42       81.31      7.38 o 
   7  -1   9       70.13       73.49      5.27 o 
   8  -1   9       19.13       16.55      8.52 o 
   9  -1   9       11.66       17.85      3.52 o 
 -11   0   9      175.67      174.01      3.53 o 
 -10   0   9       41.64       36.07      5.10 o 
  -9   0   9       48.15       54.64      3.46 o 
  -8   0   9        5.91        3.12      1.56 o 
  -7   0   9       10.02        9.21      3.24 o 
  -6   0   9       68.69       55.60      5.09 o 
  -5   0   9      281.47      258.31      6.27 o 
  -4   0   9      205.88      206.83      4.96 o 
  -3   0   9       66.82       78.21      3.72 o 
  -2   0   9      598.21      618.15     12.13 o 
  -1   0   9        4.87        1.57      1.75 o 
   0   0   9       12.74       12.17      3.77 o 
   1   0   9      935.03      962.93     11.06 o 
   2   0   9       30.18       32.40      2.93 o 
   3   0   9       32.45       41.52      6.98 o 
   4   0   9       20.68       24.43      2.74 o 
   5   0   9      354.22      378.64      5.10 o 
   6   0   9      146.26      146.41      5.03 o 
   7   0   9       16.84       17.37      6.74 o 
   8   0   9       18.55       27.78      4.68 o 
   9   0   9        3.95       -3.12      3.12 o 
 -11   1   9       48.11       45.88      6.15 o 
 -10   1   9       41.02       38.49      2.26 o 
  -9   1   9       32.85       30.28      4.24 o 
  -8   1   9       41.29       40.75      2.60 o 
  -7   1   9       87.02       83.50      5.18 o 
  -6   1   9      176.32      188.24      5.75 o 
  -5   1   9      172.58      157.76      4.42 o 
  -4   1   9       82.18       78.27      3.13 o 
  -3   1   9      771.08      829.33     14.34 o 
  -2   1   9      682.01      653.81     14.05 o 
  -1   1   9      311.77      312.30      6.36 o 
   0   1   9      509.86      486.02     11.32 o 
   1   1   9      250.59      266.72      8.44 o 
   2   1   9      133.44      126.25      5.04 o 
   3   1   9       63.88       64.19      2.13 o 
   4   1   9      233.43      228.61      4.27 o 
   5   1   9        5.22        5.86      2.41 o 
   6   1   9       86.40       73.02     10.25 o 
   7   1   9       69.32       60.45      4.17 o 
   8   1   9       18.87       22.02      5.27 o 
   9   1   9       12.41        9.43      5.81 o 
 -11   2   9      140.33      141.20      2.74 o 
 -10   2   9       39.48       41.92      1.69 o 
  -9   2   9      129.26      137.53      3.09 o 
  -8   2   9       27.77       34.47      3.73 o 
  -7   2   9        1.84        1.14      0.75 o 
  -6   2   9      154.29      154.56      3.59 o 
  -5   2   9      186.04      190.65      5.43 o 
  -4   2   9      587.68      579.90     24.72 o 
  -3   2   9      137.58      131.93      6.12 o 
  -2   2   9       19.27       17.81      2.33 o 
  -1   2   9       57.89       62.54      3.38 o 
   0   2   9        5.40        4.06      1.08 o 
   1   2   9      156.24      155.45      4.34 o 
   2   2   9      288.73      304.49      5.67 o 
   3   2   9     1089.49     1104.66     11.90 o 
   4   2   9      445.88      455.35      4.77 o 
   5   2   9       42.20       39.36      2.04 o 
   6   2   9       39.73       39.19      3.10 o 
   7   2   9       23.16       24.08      7.84 o 
   8   2   9       73.76       72.41      4.45 o 
   9   2   9       43.25       48.16      5.35 o 
 -10   3   9       17.21       10.37      4.64 o 
  -9   3   9        5.74        5.60      1.19 o 
  -8   3   9      149.12      158.35      4.45 o 
  -7   3   9       95.16       99.53      4.82 o 
  -6   3   9       95.37       97.03      4.02 o 
  -5   3   9       63.31       66.40      2.65 o 
  -4   3   9      518.80      539.19      8.19 o 
  -3   3   9      302.24      303.93      9.51 o 
  -2   3   9      232.23      231.74      4.66 o 
  -1   3   9      414.38      430.15      7.59 o 
   0   3   9       82.85       69.67      2.48 o 
   1   3   9      125.42      127.17      3.36 o 
   2   3   9       82.46       68.93      6.31 o 
   3   3   9      145.17      151.11      3.94 o 
   4   3   9       30.18       36.82      3.04 o 
   5   3   9        3.92        5.14      1.10 o 
   6   3   9        3.01        2.11      0.75 o 
   7   3   9        1.65        2.22      2.28 o 
   8   3   9        1.50        2.52      2.71 o 
 -10   4   9      102.42      104.86      3.52 o 
  -9   4   9      134.24      149.79      5.37 o 
  -8   4   9       14.42       13.53      3.10 o 
  -7   4   9       83.75       79.26      3.42 o 
  -6   4   9       10.69        9.04      3.04 o 
  -5   4   9       67.20       67.76      4.32 o 
  -4   4   9       46.89       41.45      2.61 o 
  -3   4   9       50.14       50.98      2.33 o 
  -2   4   9       36.49       31.79      2.37 o 
  -1   4   9       25.70       29.12      2.65 o 
   0   4   9       21.92       21.81      2.51 o 
   1   4   9      102.24       96.95      3.68 o 
   2   4   9      157.12      146.68      3.19 o 
   3   4   9       30.77       28.93      1.88 o 
   4   4   9      107.64      116.16      3.73 o 
   5   4   9      124.45      120.18      3.50 o 
   6   4   9      125.05      133.69      8.35 o 
   7   4   9       24.38       22.95     10.32 o 
   8   4   9       21.42       13.56      8.48 o 
  -9   5   9       11.76        8.09      3.66 o 
  -8   5   9       57.11       61.42      4.14 o 
  -7   5   9       97.62       99.14      4.81 o 
  -6   5   9      134.94      138.16      4.24 o 
  -5   5   9       31.84       38.14      7.59 o 
  -4   5   9       62.51       60.33      2.57 o 
  -3   5   9       56.72       53.10      4.13 o 
  -2   5   9      152.92      145.21      3.04 o 
  -1   5   9       45.29       37.00      3.67 o 
   0   5   9      260.34      254.93      7.57 o 
   1   5   9       94.09       84.69      3.53 o 
   2   5   9       18.47       17.36      3.85 o 
   3   5   9       32.78       33.08      2.69 o 
   4   5   9       13.45        9.52      2.66 o 
   5   5   9      173.17      190.09      5.46 o 
   6   5   9        3.88        1.98      1.33 o 
   7   5   9       10.73       11.11      4.50 o 
  -8   6   9       26.49       25.06      4.52 o 
  -7   6   9      155.40      160.41      4.05 o 
  -6   6   9        3.53        2.56      2.05 o 
  -5   6   9       82.66       85.72      3.54 o 
  -4   6   9       29.72       32.31      4.91 o 
  -3   6   9       11.53        9.09      1.53 o 
  -2   6   9        4.28        3.37      2.01 o 
  -1   6   9       22.90       22.71      3.33 o 
   0   6   9       42.32       42.47      1.88 o 
   1   6   9        7.87        9.26      1.64 o 
   2   6   9       32.89       33.30      2.49 o 
   3   6   9      149.75      148.03      6.19 o 
   4   6   9       25.65       15.84      5.06 o 
   5   6   9       93.99       88.01      4.99 o 
  -6   7   9       37.84       32.40      3.38 o 
  -5   7   9      152.38      164.00      5.49 o 
  -4   7   9      152.46      163.89      7.49 o 
  -3   7   9      104.92      111.68      4.90 o 
  -2   7   9      175.49      175.00      7.70 o 
  -1   7   9       62.29       60.75      2.89 o 
   0   7   9       38.54       39.18      4.71 o 
   1   7   9      141.49      132.03      6.16 o 
   2   7   9       14.72        9.12      2.88 o 
   3   7   9       33.37       34.72      2.70 o 
   4   7   9       49.93       42.27      3.72 o 
  -2   8   9        8.46       10.65      2.75 o 
  -1   8   9        4.41        4.10      1.53 o 
   0   8   9       28.42       24.79      7.35 o 
  -4  -7  10        4.15        3.70      1.99 o 
  -3  -7  10       44.37       42.93      8.80 o 
  -2  -7  10        1.99       -0.28      2.31 o 
  -1  -7  10        7.80        4.77      3.84 o 
   0  -7  10       83.12       76.92      7.66 o 
   1  -7  10      184.70      196.63      5.58 o 
   2  -7  10       13.03        7.43      3.38 o 
  -6  -6  10      205.33      216.07      8.33 o 
  -5  -6  10       33.40       27.09      7.35 o 
  -4  -6  10       55.32       55.79      6.58 o 
  -3  -6  10       52.67       48.69      6.94 o 
  -2  -6  10      166.09      178.85      6.14 o 
  -1  -6  10        2.13        2.37      1.50 o 
   0  -6  10       76.51       72.90      8.27 o 
   1  -6  10       46.54       41.98      9.73 o 
   2  -6  10      143.40      152.51      6.33 o 
   3  -6  10       30.84       24.04     11.45 o 
   4  -6  10       42.48       40.92      2.90 o 
  -8  -5  10       43.64       38.77      3.10 o 
  -7  -5  10       42.73       33.70     12.29 o 
  -6  -5  10       23.09       28.26     12.66 o 
  -5  -5  10       67.35       49.06     15.09 o 
  -4  -5  10       34.63       30.72     13.58 o 
  -3  -5  10       10.64       14.42      4.26 o 
  -2  -5  10       29.91       15.48      6.75 o 
  -1  -5  10       51.19       44.07      3.39 o 
   0  -5  10       36.26       32.01      3.81 o 
   1  -5  10       47.60       53.30      4.57 o 
   2  -5  10       42.06       38.25     10.33 o 
   3  -5  10      130.68      130.48     11.73 o 
   4  -5  10       17.34       17.55      8.76 o 
   5  -5  10        9.33       10.34      3.67 o 
   6  -5  10       13.84        6.56      3.06 o 
  -9  -4  10       20.02       13.76      2.94 o 
  -8  -4  10      214.53      209.04      9.66 o 
  -7  -4  10       41.64       47.03      8.30 o 
  -6  -4  10       10.34        5.85      2.93 o 
  -5  -4  10       41.17       31.90      5.94 o 
  -4  -4  10       75.38       61.85      5.64 o 
  -3  -4  10       20.18       19.83      3.47 o 
  -2  -4  10       30.00       22.13     11.46 o 
  -1  -4  10      157.18      162.49      6.53 o 
   0  -4  10      174.19      167.91      6.04 o 
   1  -4  10      393.70      385.35      9.18 o 
   2  -4  10        3.56        2.81      2.23 o 
   3  -4  10      101.02      102.94      6.50 o 
   4  -4  10       21.66       16.57      6.72 o 
   5  -4  10       28.73       22.18      6.64 o 
   6  -4  10      134.91      152.79      6.69 o 
   7  -4  10       77.28       69.37      4.79 o 
 -10  -3  10       52.90       50.51      4.19 o 
  -9  -3  10       58.69       65.94      4.45 o 
  -8  -3  10       73.61       66.66      5.47 o 
  -7  -3  10      259.86      261.49     16.36 o 
  -6  -3  10      102.75       96.84      7.06 o 
  -5  -3  10      322.11      320.64      7.77 o 
  -4  -3  10       91.91       74.86      9.64 o 
  -3  -3  10        4.20        4.50      1.97 o 
  -2  -3  10      102.20      100.80      5.17 o 
  -1  -3  10       57.17       60.18     11.30 o 
   0  -3  10       34.64       30.92     10.32 o 
   1  -3  10       71.63       64.35      5.65 o 
   2  -3  10        9.08        8.51      4.14 o 
   3  -3  10      262.18      266.50      7.51 o 
   4  -3  10      140.68      140.39     11.78 o 
   5  -3  10      163.02      166.52     13.86 o 
   6  -3  10      171.08      199.34      6.84 o 
   7  -3  10       20.77       16.75      5.04 o 
 -10  -2  10       14.34       12.83      7.03 o 
  -9  -2  10       46.52       42.12      3.94 o 
  -8  -2  10        0.57        1.12      0.92 o 
  -7  -2  10      199.82      183.68      9.59 o 
  -6  -2  10      156.95      151.44     10.97 o 
  -5  -2  10       62.56       75.13      9.80 o 
  -4  -2  10       20.60       25.94      5.60 o 
  -3  -2  10       27.85       37.22      8.66 o 
  -2  -2  10      247.84      240.52      8.15 o 
  -1  -2  10      132.17      123.42      7.71 o 
   0  -2  10      158.61      160.75      8.30 o 
   1  -2  10        7.91       11.62      6.05 o 
   2  -2  10      284.46      262.85     10.22 o 
   3  -2  10      272.05      275.18     14.87 o 
   4  -2  10       47.44       52.43     17.67 o 
   5  -2  10       73.30       68.94      5.50 o 
   6  -2  10       17.01       13.28      8.83 o 
   7  -2  10       30.76       21.53     12.38 o 
   8  -2  10        1.57        2.01      1.18 o 
 -10  -1  10       44.28       45.93      2.82 o 
  -9  -1  10      124.37      122.35      3.47 o 
  -8  -1  10       83.47       81.40      3.41 o 
  -7  -1  10       66.86       60.73      7.04 o 
  -6  -1  10       20.76       21.88      5.46 o 
  -5  -1  10      529.01      559.04     17.86 o 
  -4  -1  10      388.70      401.32     15.33 o 
  -3  -1  10       50.11       47.72      7.73 o 
  -2  -1  10       61.37       64.80      4.93 o 
  -1  -1  10       34.24       31.50      5.41 o 
   0  -1  10      247.85      243.00      6.51 o 
   1  -1  10       18.92       11.85      4.70 o 
   2  -1  10       12.04        9.57      4.11 o 
   3  -1  10      103.17      102.26      4.67 o 
   4  -1  10       94.56       83.95     13.34 o 
   5  -1  10       36.72       36.90      2.58 o 
   6  -1  10       56.97       55.73      4.98 o 
   7  -1  10       51.71       59.72      4.62 o 
   8  -1  10       51.63       53.98     12.56 o 
 -10   0  10       25.30       15.96      6.85 o 
  -9   0  10       93.57       90.89      4.39 o 
  -8   0  10        0.22        1.53      1.59 o 
  -7   0  10        1.55        1.20      2.20 o 
  -6   0  10       37.74       39.31      3.22 o 
  -5   0  10      138.13      143.70      4.57 o 
  -4   0  10        5.64        5.56      1.86 o 
  -3   0  10        0.25        0.42      1.93 o 
  -2   0  10       63.12       63.81      3.56 o 
  -1   0  10      114.50      106.28      2.93 o 
   0   0  10       89.94       80.88      3.45 o 
   1   0  10      563.65      568.98     12.20 o 
   2   0  10      121.80      132.14      8.36 o 
   3   0  10       25.21       24.49      8.10 o 
   4   0  10       20.45       20.03      3.70 o 
   5   0  10       81.49       84.71      7.11 o 
   6   0  10      157.26      149.05      8.93 o 
   7   0  10       49.66       43.40     10.60 o 
   8   0  10      135.25      162.75      6.25 o 
 -10   1  10       45.52       41.13      2.75 o 
  -9   1  10      122.43      120.47      3.76 o 
  -8   1  10       83.65       79.39      5.70 o 
  -7   1  10       66.73       64.61      3.66 o 
  -6   1  10       19.50       16.87      4.09 o 
  -5   1  10      522.32      542.22      8.93 o 
  -4   1  10      392.88      408.35      9.25 o 
  -3   1  10       49.60       54.93      6.32 o 
  -2   1  10       60.97       57.99      2.39 o 
  -1   1  10       34.53       30.03      3.07 o 
   0   1  10      252.55      246.28      9.06 o 
   1   1  10       17.23       16.38      2.03 o 
   2   1  10       10.60        7.49      1.60 o 
   3   1  10      107.60       95.62      3.06 o 
   4   1  10       98.47       94.95      2.70 o 
   5   1  10       38.61       44.43      3.18 o 
   6   1  10       57.68       49.64      3.49 o 
   7   1  10       49.96       56.77      7.09 o 
   8   1  10       53.75       49.37      5.92 o 
 -10   2  10       14.47       13.39      3.42 o 
  -9   2  10       45.71       37.33      2.46 o 
  -8   2  10        0.44        0.50      0.86 o 
  -7   2  10      200.73      189.05      4.79 o 
  -6   2  10      158.92      156.05      4.92 o 
  -5   2  10       66.44       67.59      6.26 o 
  -4   2  10       20.02       18.74      2.75 o 
  -3   2  10       30.53       36.10      2.58 o 
  -2   2  10      252.91      244.58      4.55 o 
  -1   2  10      135.06      138.14      3.35 o 
   0   2  10      152.68      149.03      3.17 o 
   1   2  10        7.15       12.02      1.87 o 
   2   2  10      282.98      265.82      6.95 o 
   3   2  10      274.48      275.57      4.95 o 
   4   2  10       48.54       44.21      2.17 o 
   5   2  10       73.42       66.79      4.16 o 
   6   2  10       16.93       12.37      3.86 o 
   7   2  10       31.05       26.95      7.87 o 
   8   2  10        1.36        3.56      2.72 o 
 -10   3  10       50.77       46.77      8.40 o 
  -9   3  10       58.76       52.67      3.29 o 
  -8   3  10       73.71       68.95      2.63 o 
  -7   3  10      258.87      274.77      6.23 o 
  -6   3  10      105.37       98.56      3.53 o 
  -5   3  10      327.22      340.26      4.42 o 
  -4   3  10       89.90       85.83      2.46 o 
  -3   3  10        4.30        3.78      1.41 o 
  -2   3  10      102.68       99.04      2.38 o 
  -1   3  10       57.68       53.29      6.90 o 
   0   3  10       33.09       26.10      3.75 o 
   1   3  10       74.87       61.28      2.63 o 
   2   3  10       10.37        7.44      1.52 o 
   3   3  10      254.34      256.87      4.12 o 
   4   3  10      137.87      138.87      3.98 o 
   5   3  10      161.86      164.88      3.52 o 
   6   3  10      173.37      194.09      4.42 o 
   7   3  10       22.62       15.62      6.48 o 
  -9   4  10       20.67       14.89      6.07 o 
  -8   4  10      213.89      231.09      7.22 o 
  -7   4  10       40.09       44.10      7.05 o 
  -6   4  10        9.13        6.84      2.04 o 
  -5   4  10       38.45       36.25      3.65 o 
  -4   4  10       78.94       77.27      3.67 o 
  -3   4  10       22.95       25.35      2.00 o 
  -2   4  10       28.42       22.20      3.47 o 
  -1   4  10      157.73      155.28      3.69 o 
   0   4  10      176.39      173.19      6.31 o 
   1   4  10      391.55      391.73      5.26 o 
   2   4  10        4.11        2.54      0.98 o 
   3   4  10       99.38      100.21      3.01 o 
   4   4  10       20.89       14.83      3.11 o 
   5   4  10       29.10       22.67      2.42 o 
   6   4  10      134.56      143.20      4.98 o 
   7   4  10       76.57       75.90      5.00 o 
  -8   5  10       42.51       44.33      3.38 o 
  -7   5  10       44.33       40.59      2.47 o 
  -6   5  10       23.07       18.90      6.19 o 
  -5   5  10       65.50       67.31      5.44 o 
  -4   5  10       35.57       38.28      4.33 o 
  -3   5  10       10.38        9.24      1.81 o 
  -2   5  10       29.82       26.56      2.58 o 
  -1   5  10       52.21       47.59      2.45 o 
   0   5  10       37.45       30.68      3.62 o 
   1   5  10       45.85       45.59      2.32 o 
   2   5  10       40.75       44.58      3.51 o 
   3   5  10      134.16      134.68      4.74 o 
   4   5  10       16.90       14.78      2.26 o 
   5   5  10        9.57        9.17      2.59 o 
   6   5  10       15.43        9.85      3.26 o 
  -6   6  10      204.17      226.46      5.89 o 
  -5   6  10       35.96       33.43      5.21 o 
  -4   6  10       55.78       62.52      3.48 o 
  -3   6  10       54.48       62.81      5.03 o 
  -2   6  10      169.72      175.34      6.71 o 
  -1   6  10        2.99       -0.21      1.97 o 
   0   6  10       77.95       75.62      4.13 o 
   1   6  10       48.46       49.51      2.80 o 
   2   6  10      141.06      140.95      3.77 o 
   3   6  10       32.01       26.44      2.77 o 
   4   6  10       43.36       46.45      2.85 o 
  -4   7  10        3.88        3.86      2.04 o 
  -3   7  10       44.72       44.64      2.41 o 
  -2   7  10        2.03        2.31      1.42 o 
  -1   7  10        7.93        4.94      2.50 o 
   0   7  10       84.72       89.52      6.04 o 
   1   7  10      185.98      195.58      5.22 o 
   2   7  10       13.74        8.57      2.87 o 
  -5  -6  11       41.90       35.42      3.97 o 
  -4  -6  11       35.47       33.82      6.46 o 
  -3  -6  11        3.81        6.03      3.58 o 
  -2  -6  11       13.94       10.23      5.01 o 
  -1  -6  11        6.07        6.62      4.68 o 
   0  -6  11       28.46       26.25      9.52 o 
   1  -6  11       49.18       47.46      4.02 o 
   2  -6  11       10.04       12.32      5.09 o 
  -7  -5  11        8.40        6.77      3.79 o 
  -6  -5  11       48.64       35.98      9.32 o 
  -5  -5  11      194.67      205.62      8.23 o 
  -4  -5  11      270.07      274.17     13.17 o 
  -3  -5  11      118.44      110.07     12.41 o 
  -2  -5  11      162.31      173.07      6.66 o 
  -1  -5  11       82.59       82.91      5.51 o 
   0  -5  11        8.42        1.44      3.01 o 
   1  -5  11       48.05       50.19      5.36 o 
   2  -5  11       46.52       43.11      8.85 o 
   3  -5  11       15.13        8.76      5.24 o 
   4  -5  11        1.54        1.13      1.29 o 
  -8  -4  11       13.30       14.97      4.45 o 
  -7  -4  11       66.61       39.22      9.04 o 
  -6  -4  11       76.10       82.84      4.44 o 
  -5  -4  11      134.78      133.63      5.76 o 
  -4  -4  11        8.68       14.45      3.17 o 
  -3  -4  11       73.02       76.32      5.44 o 
  -2  -4  11       58.14       54.15     11.60 o 
  -1  -4  11       70.14       73.48      5.46 o 
   0  -4  11       47.10       46.56      3.29 o 
   1  -4  11      100.16      100.67      7.02 o 
   2  -4  11       27.80       28.40      8.74 o 
   3  -4  11       45.45       40.02      4.43 o 
   4  -4  11        9.38        9.32      5.73 o 
   5  -4  11       67.81       69.23      7.03 o 
  -9  -3  11        4.40        3.92      2.87 o 
  -8  -3  11       99.89      110.25      5.66 o 
  -7  -3  11       56.81       66.32      4.52 o 
  -6  -3  11      213.19      210.39      6.66 o 
  -5  -3  11      238.35      243.01      9.55 o 
  -4  -3  11      387.88      397.53     15.47 o 
  -3  -3  11      147.23      163.87      9.05 o 
  -2  -3  11       97.78       92.04      5.51 o 
  -1  -3  11       41.51       43.70      5.02 o 
   0  -3  11       24.87       28.94     11.91 o 
   1  -3  11       80.31       77.33      7.57 o 
   2  -3  11        9.27        5.75      3.47 o 
   3  -3  11      118.59      119.18      6.74 o 
   4  -3  11      209.45      218.96      6.79 o 
   5  -3  11      126.72      124.86      6.25 o 
   6  -3  11       22.87       18.28      8.15 o 
  -9  -2  11       69.82       66.48      3.80 o 
  -8  -2  11       24.51       19.54      8.04 o 
  -7  -2  11       40.67       39.85      4.33 o 
  -6  -2  11       34.64       32.27      3.99 o 
  -5  -2  11       63.81       62.16      6.16 o 
  -4  -2  11       25.26       26.96      9.82 o 
  -3  -2  11       97.57       99.92      6.53 o 
  -2  -2  11       91.14       80.71      7.43 o 
  -1  -2  11       90.60       81.13      4.75 o 
   0  -2  11       60.72       64.58      5.16 o 
   1  -2  11       46.26       55.55      5.15 o 
   2  -2  11       18.22       13.86      5.50 o 
   3  -2  11      121.28      109.96      8.16 o 
   4  -2  11      209.83      214.41      7.74 o 
   5  -2  11      103.97      102.27      5.65 o 
   6  -2  11      277.57      290.00     10.16 o 
   7  -2  11        4.72        3.13      2.27 o 
  -9  -1  11       25.15       28.81      8.82 o 
  -8  -1  11       67.63       60.33      4.61 o 
  -7  -1  11       44.96       44.18      4.53 o 
  -6  -1  11      322.65      329.46     10.52 o 
  -5  -1  11       55.06       58.93      3.44 o 
  -4  -1  11      301.64      303.69      5.54 o 
  -3  -1  11      171.69      167.20      5.98 o 
  -2  -1  11      299.69      295.57      5.08 o 
  -1  -1  11      152.21      146.51      4.73 o 
   0  -1  11       14.63       14.39      6.05 o 
   1  -1  11       63.87       57.79      5.80 o 
   2  -1  11       83.11       75.97      8.63 o 
   3  -1  11      235.62      240.82     10.51 o 
   4  -1  11       16.29       15.28      5.96 o 
   5  -1  11      106.87      105.14      3.07 o 
   6  -1  11       11.74       11.49      6.20 o 
   7  -1  11       18.64       13.08      9.50 o 
 -10   0  11        1.44        0.64      1.38 o 
  -9   0  11      389.62      418.37      6.41 o 
  -8   0  11       69.67       71.43      3.87 o 
  -7   0  11       92.90       73.75      5.17 o 
  -6   0  11        6.01        4.70      1.59 o 
  -5   0  11      189.49      189.02      5.02 o 
  -4   0  11        0.34        0.70      3.00 o 
  -3   0  11        0.41        0.75      1.17 o 
  -2   0  11       26.75       25.92      6.91 o 
  -1   0  11       29.97       36.08      3.64 o 
   0   0  11      308.85      294.83      9.34 o 
   1   0  11       63.87       67.49      6.85 o 
   2   0  11        0.65       -0.10      2.19 o 
   3   0  11       78.60       69.58      4.10 o 
   4   0  11        3.00        4.17      1.58 o 
   5   0  11      141.94      155.88      7.32 o 
   6   0  11        9.22        8.66      2.69 o 
   7   0  11       86.99       99.83      5.06 o 
  -9   1  11       25.80       24.07      3.44 o 
  -8   1  11       67.30       61.55      2.95 o 
  -7   1  11       43.82       39.63      3.82 o 
  -6   1  11      323.95      308.96      8.67 o 
  -5   1  11       54.16       58.30      7.11 o 
  -4   1  11      304.41      315.70      7.33 o 
  -3   1  11      164.29      161.57      3.99 o 
  -2   1  11      306.60      309.93      9.68 o 
  -1   1  11      159.40      150.82      3.55 o 
   0   1  11       14.14       12.19      2.47 o 
   1   1  11       60.87       57.44      3.55 o 
   2   1  11       83.41       84.24      2.94 o 
   3   1  11      233.55      235.62      6.06 o 
   4   1  11       16.41       12.19      3.10 o 
   5   1  11      106.72      105.73      5.21 o 
   6   1  11       11.57       15.81      5.52 o 
   7   1  11       18.75       12.68      7.47 o 
  -9   2  11       70.10       67.67      4.36 o 
  -8   2  11       24.86       24.20      3.69 o 
  -7   2  11       41.43       33.37      2.27 o 
  -6   2  11       32.69       29.73      2.47 o 
  -5   2  11       62.80       57.15      3.17 o 
  -4   2  11       25.38       19.99      4.52 o 
  -3   2  11       97.20      101.24      2.80 o 
  -2   2  11       91.65       86.15      4.67 o 
  -1   2  11       89.10       82.49      2.76 o 
   0   2  11       60.37       56.45      4.04 o 
   1   2  11       48.48       54.16      2.66 o 
   2   2  11       19.34       15.39      2.73 o 
   3   2  11      119.84      115.03      3.33 o 
   4   2  11      210.10      216.25      4.21 o 
   5   2  11      105.47       95.94      2.89 o 
   6   2  11      279.23      289.88     12.20 o 
   7   2  11        4.05        4.67      2.93 o 
  -9   3  11        4.27        2.16      1.33 o 
  -8   3  11      101.34      105.44      4.92 o 
  -7   3  11       56.43       62.27      2.53 o 
  -6   3  11      212.33      215.06      4.26 o 
  -5   3  11      239.79      242.42      5.30 o 
  -4   3  11      382.44      387.84      9.35 o 
  -3   3  11      145.15      154.28      4.39 o 
  -2   3  11       92.73       92.03      3.98 o 
  -1   3  11       38.49       41.06      2.68 o 
   0   3  11       24.62       28.29      3.89 o 
   1   3  11       82.48       76.71      3.42 o 
   2   3  11        8.59        8.41      1.62 o 
   3   3  11      119.30      106.48      4.39 o 
   4   3  11      208.34      195.90      3.33 o 
   5   3  11      126.82      120.91      5.38 o 
   6   3  11       23.11       11.14      5.86 o 
  -8   4  11       11.72       17.04      5.11 o 
  -7   4  11       65.96       54.15      7.09 o 
  -6   4  11       74.63       75.95      4.62 o 
  -5   4  11      135.31      134.28      4.63 o 
  -4   4  11        8.34        5.97      1.44 o 
  -3   4  11       73.17       73.50      2.87 o 
  -2   4  11       57.69       57.39      2.45 o 
  -1   4  11       71.21       68.25      3.04 o 
   0   4  11       45.24       47.82      2.59 o 
   1   4  11       99.36       99.53      6.86 o 
   2   4  11       27.70       30.47      2.69 o 
   3   4  11       48.05       45.64      2.66 o 
   4   4  11        8.22        6.62      2.01 o 
   5   4  11       64.72       77.59      9.02 o 
  -7   5  11        9.21        7.83      3.09 o 
  -6   5  11       51.34       38.17      7.04 o 
  -5   5  11      188.28      193.04     11.31 o 
  -4   5  11      274.99      280.46      7.96 o 
  -3   5  11      115.54      113.65      3.58 o 
  -2   5  11      163.43      177.31      4.05 o 
  -1   5  11       78.37       82.40      2.69 o 
   0   5  11        9.84        8.14      1.90 o 
   1   5  11       45.32       31.69      2.53 o 
   2   5  11       46.63       49.70      4.32 o 
   3   5  11       14.28       11.61      2.34 o 
   4   5  11        1.40        2.22      1.19 o 
  -5   6  11       40.76       39.08      5.00 o 
  -4   6  11       34.83       36.06      4.74 o 
  -3   6  11        3.74        2.85      5.73 o 
  -2   6  11       13.95        7.98      3.01 o 
  -1   6  11        6.14        8.57      3.07 o 
   0   6  11       29.61       21.95      6.41 o 
   1   6  11       51.27       47.99      2.80 o 
   2   6  11        8.91        9.99      1.90 o 
  -5  -5  12       36.01       37.83      3.82 o 
  -4  -5  12       34.23       30.54      7.69 o 
  -3  -5  12        1.82        2.57      2.69 o 
  -2  -5  12        5.23        1.19      1.98 o 
  -1  -5  12       42.62       29.95     12.26 o 
   0  -5  12        7.74        8.22      5.58 o 
   1  -5  12       44.09       37.75      9.15 o 
   2  -5  12        3.37        4.09      1.51 o 
  -7  -4  12        9.06        4.76      3.45 o 
  -6  -4  12       88.79       97.28      5.34 o 
  -5  -4  12       84.59       91.85      5.78 o 
  -4  -4  12        9.66       11.45      5.35 o 
  -3  -4  12      106.91      118.44      5.73 o 
  -2  -4  12      210.73      212.48     13.49 o 
  -1  -4  12       59.05       56.09     10.95 o 
   0  -4  12        7.42        5.07      2.12 o 
   1  -4  12      148.30      167.47      6.53 o 
   2  -4  12        4.32        2.57      2.59 o 
   3  -4  12       10.13        7.95      6.08 o 
   4  -4  12        6.28        7.25      2.83 o 
  -8  -3  12       99.29      106.88      5.15 o 
  -7  -3  12       13.99       13.93      4.04 o 
  -6  -3  12       79.61       87.28      9.50 o 
  -5  -3  12        5.48        7.87      4.83 o 
  -4  -3  12      130.08      123.19      6.47 o 
  -3  -3  12      174.86      177.08     14.97 o 
  -2  -3  12        9.72       11.04      6.92 o 
  -1  -3  12       17.03       11.77      4.14 o 
   0  -3  12      138.05      146.06      8.83 o 
   1  -3  12       42.41       42.45      7.05 o 
   2  -3  12       34.73       31.40     10.90 o 
   3  -3  12       25.54       21.13     12.19 o 
   4  -3  12      120.26      117.05      5.45 o 
   5  -3  12       35.88       31.52      3.77 o 
  -8  -2  12       23.38       16.71      6.46 o 
  -7  -2  12       53.07       50.66      6.99 o 
  -6  -2  12       25.60       24.81      8.47 o 
  -5  -2  12       10.55       13.81      6.66 o 
  -4  -2  12       66.33       60.08      5.00 o 
  -3  -2  12      225.14      230.02      8.93 o 
  -2  -2  12      243.96      261.14      9.77 o 
  -1  -2  12      217.64      210.76      8.70 o 
   0  -2  12       90.64      102.56      6.13 o 
   1  -2  12       27.30       23.09      8.69 o 
   2  -2  12       13.44       11.80      4.80 o 
   3  -2  12       77.80       65.96      8.34 o 
   4  -2  12       77.02       61.69     12.61 o 
   5  -2  12        3.06        2.60      2.21 o 
  -8  -1  12       62.62       62.46      3.41 o 
  -7  -1  12       69.15       71.48      6.66 o 
  -6  -1  12       91.30       92.47      4.71 o 
  -5  -1  12        4.73        4.24      2.05 o 
  -4  -1  12       23.67       23.93      8.28 o 
  -3  -1  12        6.82        6.00      2.33 o 
  -2  -1  12       54.67       53.63      3.21 o 
  -1  -1  12      139.83      134.08      4.77 o 
   0  -1  12       40.15       37.48     12.19 o 
   1  -1  12       88.72       95.81      5.49 o 
   3  -1  12       37.85       28.93     12.81 o 
   4  -1  12       14.98       12.95      5.02 o 
   5  -1  12       36.46       42.90      7.72 o 
   6  -1  12       56.65       57.14      5.26 o 
  -9   0  12       26.76       18.44      4.54 o 
  -8   0  12        4.01        3.07      1.52 o 
  -7   0  12       27.71       28.80      3.98 o 
  -6   0  12       12.07       15.66      2.31 o 
  -5   0  12      225.26      243.55      9.24 o 
  -4   0  12      144.85      146.94      7.72 o 
  -3   0  12        9.23        7.57      4.41 o 
  -2   0  12       28.42       28.34      2.88 o 
  -1   0  12      165.76      165.11      8.33 o 
   0   0  12       58.53       56.66      5.73 o 
   1   0  12        0.16        2.00      1.08 o 
   2   0  12        2.51        1.40      1.46 o 
   3   0  12       46.12       33.62      6.36 o 
   4   0  12        0.00        0.82      1.25 o 
   5   0  12        8.85        4.97      2.43 o 
   6   0  12        2.89        3.00      1.37 o 
  -8   1  12       65.23       73.52      3.58 o 
  -7   1  12       67.90       73.74      4.02 o 
  -6   1  12       88.39       89.82      3.87 o 
  -5   1  12        4.85        4.87      1.67 o 
  -4   1  12       24.32       28.00      2.66 o 
  -3   1  12        6.74        6.44      2.42 o 
  -2   1  12       54.93       56.65      2.68 o 
  -1   1  12      140.95      141.03     12.33 o 
   0   1  12       40.36       38.32      2.56 o 
   1   1  12       88.52       92.28      3.39 o 
   2   1  12      183.90      187.36      6.53 o 
   3   1  12       35.70       40.65      3.34 o 
   4   1  12       16.58       15.17      3.77 o 
   5   1  12       33.95       42.33      4.60 o 
   6   1  12       58.70       59.93      4.03 o 
  -8   2  12       24.55       23.73      2.34 o 
  -7   2  12       51.26       52.49      3.30 o 
  -6   2  12       25.39       25.21      3.63 o 
  -5   2  12       12.31       13.55      3.07 o 
  -4   2  12       66.26       66.83      3.19 o 
  -3   2  12      226.53      233.68      5.41 o 
  -2   2  12      242.50      246.89      6.12 o 
  -1   2  12      221.13      215.94      4.87 o 
   0   2  12       90.28      101.60      3.76 o 
   1   2  12       27.23       22.78      5.30 o 
   2   2  12       12.83       10.03      2.44 o 
   3   2  12       78.20       68.15      3.43 o 
   4   2  12       76.90       74.22      2.55 o 
   5   2  12        3.06        0.62      1.36 o 
  -8   3  12       97.48      101.17      6.02 o 
  -7   3  12       13.66       10.58      1.96 o 
  -6   3  12       82.45       79.42      2.88 o 
  -5   3  12        5.99        4.33      1.53 o 
  -4   3  12      131.52      125.14      5.24 o 
  -3   3  12      174.89      178.75      8.36 o 
  -2   3  12        9.48        8.57      2.16 o 
  -1   3  12       16.78       12.21      3.46 o 
   0   3  12      138.38      147.82      3.37 o 
   1   3  12       43.71       47.46      2.20 o 
   2   3  12       34.09       29.08      3.83 o 
   3   3  12       26.62       29.74      2.32 o 
   4   3  12      118.00      114.16      2.52 o 
   5   3  12       34.32       26.05      6.01 o 
  -7   4  12        8.16        4.75      2.21 o 
  -6   4  12       86.19       95.82      3.32 o 
  -5   4  12       82.21       92.92      8.48 o 
  -4   4  12       10.70       11.24      2.28 o 
  -3   4  12      108.52      109.32      2.69 o 
  -2   4  12      216.14      229.05      3.80 o 
  -1   4  12       60.28       62.67      3.09 o 
   0   4  12        8.07        4.40      1.79 o 
   1   4  12      149.49      159.21      3.59 o 
   2   4  12        3.77        3.80      1.23 o 
   3   4  12        9.59        6.55      1.77 o 
   4   4  12        6.10        4.31      1.77 o 
  -5   5  12       37.15       36.78      3.46 o 
  -4   5  12       33.69       29.02      5.60 o 
  -3   5  12        1.78        3.32      1.01 o 
  -2   5  12        5.04        2.65      1.69 o 
  -1   5  12       42.48       29.82      4.23 o 
   0   5  12        7.72        6.66      2.46 o 
   1   5  12       43.54       50.69      7.62 o 
   2   5  12        2.75        2.84      1.83 o 
  -5  -4  13       61.81       67.66      5.47 o 
  -4  -4  13       63.40       67.73      8.57 o 
  -3  -4  13       23.75       22.26     11.77 o 
  -2  -4  13       48.28       57.07      4.58 o 
  -1  -4  13       18.26       12.73      9.15 o 
   0  -4  13       54.76       53.59      5.36 o 
   1  -4  13      174.22      188.57      6.08 o 
   2  -4  13       53.78       44.68      7.29 o 
  -6  -3  13      276.12      295.55      8.48 o 
  -5  -3  13       92.36      103.63      4.81 o 
  -4  -3  13       66.62       55.25     11.49 o 
  -3  -3  13       24.25       21.52      8.67 o 
  -2  -3  13       10.98       10.90      5.75 o 
  -1  -3  13       31.06       27.52     12.98 o 
   0  -3  13        2.07        2.95      3.03 o 
   1  -3  13       45.01       44.06      9.59 o 
   2  -3  13       28.93       21.06     10.48 o 
   3  -3  13       33.15       23.00     12.81 o 
  -7  -2  13      148.63      155.22      8.44 o 
  -6  -2  13        4.32        1.40      2.09 o 
  -5  -2  13       43.05       38.52      4.31 o 
  -4  -2  13       53.56       57.94      6.17 o 
  -3  -2  13       36.09       32.00     13.33 o 
  -2  -2  13       14.65       15.43      6.26 o 
  -1  -2  13      140.52      132.52      6.15 o 
   1  -2  13       47.65       41.53     15.62 o 
   2  -2  13       39.64       42.71      4.65 o 
   3  -2  13       34.29       31.77     11.78 o 
   4  -2  13       18.79       15.32      5.02 o 
  -7  -1  13       18.91       15.81      4.83 o 
  -6  -1  13       74.73       68.53      6.87 o 
  -5  -1  13       33.83       32.95      7.20 o 
  -4  -1  13      362.35      371.14      5.80 o 
  -3  -1  13       81.95       87.18      4.78 o 
  -2  -1  13       34.56       35.32      7.06 o 
  -1  -1  13        3.32        3.05      2.59 o 
   0  -1  13       52.50       51.02     14.47 o 
   1  -1  13       26.64       28.07     10.93 o 
   3  -1  13       52.85       57.53      6.11 o 
   4  -1  13       52.50       58.73      2.64 o 
  -7   0  13      156.24      167.99      7.56 o 
  -6   0  13      241.23      261.24      8.41 o 
  -5   0  13       37.73       48.15     10.52 o 
  -4   0  13        8.97        6.74      2.24 o 
  -3   0  13       17.03       20.16      2.76 o 
  -2   0  13        0.32        0.17      0.88 o 
  -1   0  13        0.07        2.12      1.64 o 
   0   0  13       27.26       20.76      6.36 o 
   1   0  13       15.34       10.41      2.41 o 
   2   0  13        0.01       -0.22      1.11 o 
   3   0  13       78.88       86.97      5.60 o 
   4   0  13       17.78       21.41      5.58 o 
  -7   1  13       20.44       19.33      6.55 o 
  -6   1  13       73.44       58.12      3.87 o 
  -5   1  13       32.79       40.82      4.94 o 
  -4   1  13      357.99      372.54      7.02 o 
  -3   1  13       86.29       94.07      5.17 o 
  -2   1  13       34.49       24.08      6.80 o 
  -1   1  13        4.19        2.55      0.91 o 
   0   1  13       54.71       60.01      2.89 o 
   1   1  13       26.09       35.73      5.29 o 
   2   1  13       38.30       34.27      2.46 o 
   3   1  13       52.70       59.21      3.06 o 
   4   1  13       51.97       50.61      5.39 o 
  -7   2  13      149.23      148.68      4.29 o 
  -6   2  13        3.88        1.67      1.09 o 
  -5   2  13       42.16       42.24      5.41 o 
  -4   2  13       52.94       51.53      3.39 o 
  -3   2  13       36.16       35.66      3.52 o 
  -2   2  13       14.23       12.78      2.89 o 
  -1   2  13      141.40      128.41      4.43 o 
   0   2  13       25.97       26.47      3.51 o 
   1   2  13       46.20       44.43      4.04 o 
   2   2  13       41.06       44.55      6.69 o 
   3   2  13       35.14       36.98      3.39 o 
   4   2  13       20.10        9.30      3.55 o 
  -6   3  13      278.27      284.90      5.13 o 
  -5   3  13       92.48      106.69      4.12 o 
  -4   3  13       70.78       64.74      4.11 o 
  -3   3  13       21.86       20.65      3.30 o 
  -2   3  13       11.76       16.30      3.04 o 
  -1   3  13       31.35       39.03      3.35 o 
   0   3  13        2.36        3.37      1.14 o 
   1   3  13       45.06       51.04      2.14 o 
   2   3  13       28.59       29.98      3.12 o 
   3   3  13       33.38       33.26      3.45 o 
  -5   4  13       62.77       64.89      4.39 o 
  -4   4  13       63.90       61.46      3.05 o 
  -3   4  13       23.63       21.29      4.74 o 
  -2   4  13       48.80       48.90      2.57 o 
  -1   4  13       18.40       15.68      3.76 o 
   0   4  13       53.99       54.39      2.99 o 
   1   4  13      176.90      184.04      6.15 o 
   2   4  13       52.32       46.55      3.53 o 
  -3  -3  14       80.86       77.89      5.40 o 
  -2  -3  14       42.66       44.05      4.00 o 
  -1  -3  14      103.27      104.49      5.82 o 
   0  -3  14       22.25       25.29      4.18 o 
  -4  -2  14       30.73       31.59      3.08 o 
  -3  -2  14      126.12      136.40      5.43 o 
  -2  -2  14      187.53      185.49     10.22 o 
  -1  -2  14      125.85      131.58      5.53 o 
   0  -2  14       22.91       20.13      9.76 o 
   1  -2  14       85.49       94.89      5.51 o 
  -5  -1  14       47.94       50.63      4.92 o 
  -4  -1  14       15.94       17.85      5.80 o 
  -3  -1  14       31.38       30.86      7.44 o 
  -2  -1  14       24.52       16.39      9.98 o 
  -1  -1  14       60.42       38.88     15.28 o 
   0  -1  14       30.41       22.82     10.15 o 
   1  -1  14        5.60        6.62      1.97 o 
   2  -1  14        2.30        2.26      3.27 o 
  -5   0  14       26.26       18.38      6.57 o 
  -4   0  14      201.06      217.81      4.34 o 
  -3   0  14      141.95      145.24      7.75 o 
  -2   0  14      149.29      172.45      6.18 o 
  -1   0  14       32.54       27.40      4.51 o 
   0   0  14       43.83       48.44      3.12 o 
   1   0  14       95.23       88.77     10.07 o 
   2   0  14        0.73        1.00      1.73 o 
  -5   1  14       46.84       40.59      3.39 o 
  -4   1  14       15.97       11.43      4.35 o 
  -3   1  14       31.51       28.29      2.95 o 
  -2   1  14       23.89       18.11      5.24 o 
  -1   1  14       61.66       50.17      3.19 o 
   0   1  14       31.43       28.04      5.13 o 
   1   1  14        5.18        4.89      1.87 o 
   2   1  14        1.87        3.39      1.40 o 
  -4   2  14       29.12       18.81      4.28 o 
  -3   2  14      123.98      128.41      3.51 o 
  -2   2  14      181.78      190.55      3.38 o 
  -1   2  14      124.93      126.83      4.33 o 
   0   2  14       24.40       17.47      4.81 o 
   1   2  14       88.17       85.93      3.92 o 
  -3   3  14       80.73       80.37      3.11 o 
  -2   3  14       41.85       42.23      2.52 o 
  -1   3  14      101.21      108.69      3.61 o 
   0   3  14       21.03       26.62      7.03 o 
                                                 
